# Supplementary material for: Elucidating the genetic basis of antioxidant status in lettuce (Lactuca sativa)
Source: Hortic Res. 2015 Nov 25;2:15055–. doi: 10.1038/hortres.2015.55 (PMC4660231; doi:10.1038/hortres.2015.55)
Supplement: Supplementary Table S1 [file hortres201555-s5.xlsx]

## Sheet: Sheet1
		Table S1 RIL subset and molecular marker inheritance
	RIL	1	2	3	4	5	9	11	12	13	14	15	19	20	21	22	31	32	34	40	41	43	47	51	53	55	58	59	61	63	68	70	71	74	75	78	79	80	83	85	89	90	91	92	93	94	96	98	99
	BEKP_0	A	B	B	B	A	A	A	B	B	B	B	A	A	A	B	B	A	A	A	A	B	B	A	A	B	B	A	B	B	B	A	A	B	A	A	A	A	B	A	A	B	A	B	B	B	A	B	A
	BLRE_0	A	B	B	B	A	A	A	B	B	B	B	A	A	A	B	B	A	A	A	A	B	B	A	A	B	B	B	B	A	B	A	A	B	A	A	A	A	B	A	A	A	A	B	B	B	A	B	A
	AYEQ_0	A	B	B	B	A	A	A	B	A	B	B	A	A	A	B	B	A	A	B	A	A	B	A	A	B	B	B	B	A	B	A	A	A	A	A	A	A	B	A	A	A	A	B	B	B	A	B	A
	ATWO_0	A	B	B	B	A	A	A	B	A	B	B	A	A	A	B	B	A	A	B	A	A	B	A	A	B	B	B	B	A	B	A	A	A	A	A	A	A	B	A	A	A	A	B	B	B	B	B	A
	ASCC_0	A	B	B	B	A	A	A	B	A	B	B	A	A	A	B	B	A	A	B	A	A	B	B	A	B	B	B	B	A	B	A	B	A	A	A	A	A	B	B	A	A	A	B	B	B	B	B	A
	BJUV_0	A	B	B	B	A	A	A	B	B	B	B	A	A	A	B	B	A	A	B	A	A	B	B	A	B	B	B	B	A	B	A	B	A	A	A	A	A	B	B	A	A	A	B	B	B	B	B	A
	BEZS_0	A	B	B	B	A	A	A	B	B	B	B	A	A	A	B	B	A	A	B	A	A	B	B	B	B	B	B	B	A	B	A	B	A	A	A	A	A	B	B	A	A	A	B	B	B	B	B	A
	AJJY_0	A	B	B	B	A	A	A	B	B	B	B	A	A	A	B	B	A	A	B	A	A	B	B	B	B	B	B	B	A	A	A	B	B	A	A	A	A	B	B	A	A	A	B	B	B	B	B	A
	ASZG_0	A	B	B	B	A	A	A	B	B	B	B	A	B	A	B	A	A	A	B	A	A	B	B	B	B	B	B	B	A	A	A	B	B	A	A	A	A	B	A	A	A	A	B	B	B	B	B	A
	APTZ_0	A	B	B	B	A	A	A	A	B	B	B	A	B	B	A	A	A	A	B	A	A	B	B	B	B	B	B	B	A	A	A	B	B	A	A	-	A	B	A	A	A	A	B	B	B	B	B	A
	ALHA_0	A	B	B	B	A	A	A	A	B	B	B	B	B	B	A	A	A	A	A	A	A	B	B	B	B	B	B	B	A	A	A	B	B	A	A	A	A	B	A	A	A	A	B	B	B	B	B	A
	BGQU_0	A	B	B	B	A	A	B	B	B	B	B	B	B	B	A	A	A	A	A	A	A	B	B	B	B	A	B	B	A	A	A	B	B	A	A	A	A	B	A	A	A	A	B	B	B	B	A	A
	ABJS_0	A	B	B	B	A	A	B	B	B	B	A	B	B	B	A	A	A	B	A	A	A	B	B	B	B	A	B	B	A	A	A	B	B	A	A	A	A	B	A	A	A	A	B	B	B	B	A	A
	BDID_0	A	B	B	B	A	A	B	B	B	B	A	B	B	B	A	A	A	B	A	A	A	B	B	B	B	A	B	B	A	A	A	B	B	A	A	A	A	A	A	A	A	A	B	A	A	B	A	A
	ABDW_0	A	B	B	B	A	A	B	B	B	B	A	B	B	B	A	A	A	B	A	B	A	B	B	B	B	A	B	B	A	A	-	B	B	A	A	A	A	A	A	A	A	A	B	A	A	B	A	A
	BYVJ_0	A	B	B	B	A	A	A	A	B	A	A	B	B	B	A	A	A	B	A	B	A	B	B	B	B	A	B	B	A	A	B	B	B	A	A	A	A	A	A	A	A	A	B	A	A	B	A	A
	AMSF_0	A	B	B	B	A	A	A	A	B	A	A	B	B	B	A	A	B	B	A	B	A	B	B	B	B	A	B	B	A	A	B	B	B	A	B	A	A	A	A	A	A	A	B	A	A	B	A	A
	AWXT_0	A	B	B	B	A	A	A	A	B	A	A	B	B	B	A	A	B	B	A	B	A	B	B	B	B	A	B	A	A	A	B	B	B	A	B	A	A	A	A	A	B	A	B	A	A	B	A	A
	AZVT_0	A	B	B	B	A	A	A	A	B	A	A	B	B	B	A	A	B	B	A	B	A	B	B	B	B	A	B	A	A	A	B	B	B	A	B	A	A	A	A	A	B	A	B	A	A	B	A	A
	BEKE_0	A	A	B	B	A	A	A	B	B	A	A	B	B	B	A	A	B	B	A	B	A	-	B	B	B	A	B	A	A	A	B	B	A	A	B	A	A	A	A	A	B	B	B	A	A	B	A	A
	ATUG_0	A	-	B	B	A	A	A	B	B	A	A	B	B	B	A	A	B	B	A	B	A	-	B	B	B	A	B	A	A	A	B	B	A	A	B	A	A	A	A	A	B	B	B	A	A	B	A	A
	BUTV_0	A	-	B	B	A	B	A	A	B	A	A	B	B	B	A	A	B	B	A	B	A	-	B	B	A	A	B	A	A	A	B	B	A	A	B	B	A	A	A	A	B	B	B	A	A	B	A	A
	BOCX_0	A	-	B	B	A	B	B	A	B	A	A	B	B	B	A	A	B	B	A	B	A	-	B	B	A	A	B	A	A	A	B	B	A	A	B	B	A	A	A	A	B	B	B	A	A	B	A	A
	ASAB_0	A	A	B	B	A	B	B	A	B	A	A	B	B	B	A	A	B	B	A	B	A	-	B	B	A	A	B	B	A	A	B	B	A	A	B	B	A	A	A	A	B	B	B	A	A	B	A	A
	BYVL_0	A	B	B	B	A	B	B	B	B	A	A	B	B	B	A	A	B	B	A	B	A	-	B	B	A	A	B	B	A	A	B	B	A	A	B	B	A	A	B	A	B	B	B	B	A	B	A	A
	BULX_0	A	A	B	B	A	B	B	B	B	A	A	B	B	B	A	A	B	B	A	B	A	A	B	B	A	A	B	B	B	A	B	B	A	A	B	B	A	A	A	A	B	B	B	B	B	B	A	A
	AZCL_0	A	A	B	B	A	A	B	B	B	A	A	B	B	B	A	A	B	B	A	B	A	A	B	B	B	A	B	B	B	A	A	B	A	A	A	B	-	A	A	A	B	B	B	B	A	A	A	A
	BAZL_0	A	A	B	B	A	A	B	B	B	A	A	B	B	B	A	A	B	B	A	B	A	A	B	B	B	A	B	B	B	A	A	B	A	A	A	B	-	A	A	A	B	B	B	B	A	A	A	A
	BBBZ_0	A	A	B	A	A	A	B	B	B	A	A	B	B	B	A	A	B	B	A	B	A	A	B	B	B	A	B	B	B	A	A	B	A	A	A	B	-	A	A	A	B	B	B	B	A	A	A	A
	BXWX_0	A	B	B	A	A	A	B	B	B	B	A	B	B	B	A	A	B	B	A	B	A	A	B	B	B	A	-	B	B	A	B	B	A	A	A	B	-	A	A	A	B	B	B	B	B	A	A	A
	BPRB_0	A	-	B	A	A	A	B	B	B	B	A	B	B	B	A	A	B	B	A	B	A	A	A	B	B	A	B	B	B	A	B	A	A	A	A	B	-	A	A	A	B	B	B	A	B	A	A	A
	ASYG_0	A	-	B	A	A	A	B	B	B	B	A	B	B	B	A	A	B	B	A	B	A	A	A	B	B	A	B	B	B	A	B	A	A	A	A	B	-	A	A	A	B	B	B	B	B	A	A	A
	AUDJ_0	A	-	B	A	A	A	B	B	B	B	A	B	B	A	A	A	B	B	A	B	A	A	A	B	B	A	B	B	B	A	B	A	A	A	A	A	-	A	A	A	B	B	B	B	A	A	B	A
	AMGW_0	A	-	B	A	A	A	A	B	B	A	A	B	B	A	A	A	B	B	B	B	A	A	A	B	B	A	B	B	B	A	B	A	A	A	A	A	-	A	A	A	B	B	B	B	A	A	B	A
	BAXG_0	A	A	B	A	A	A	A	B	B	A	A	B	B	A	A	A	B	B	B	B	A	A	A	A	A	A	B	B	B	A	B	A	A	A	A	A	B	A	A	A	B	B	B	B	A	A	B	A
	AMMH_0	B	A	B	B	A	A	A	B	B	A	A	-	B	A	A	A	B	B	B	B	A	A	A	A	A	A	B	B	B	A	B	A	A	A	A	A	B	B	A	A	A	B	B	B	A	A	-	A
	BUWZ_0	B	A	B	B	A	A	A	B	B	A	A	-	B	A	A	A	B	B	B	B	A	A	A	A	A	A	B	B	B	A	B	A	A	A	A	B	B	B	A	A	B	B	B	B	A	A	-	A
	ANPJ_0	B	B	B	B	A	A	A	A	B	A	A	-	B	-	A	A	A	B	B	B	A	A	A	A	A	A	B	B	B	A	B	A	A	A	A	B	B	B	A	A	B	B	B	B	A	A	-	A
	BHCW_0	B	B	B	B	A	A	A	A	B	A	A	-	B	-	A	A	A	B	B	B	A	A	A	A	A	A	-	B	B	A	B	A	A	A	A	B	B	B	A	B	B	B	B	B	A	A	-	A
	AJSS_0	B	B	B	B	A	A	A	A	B	A	A	-	B	-	A	A	A	B	B	B	A	A	A	A	A	A	-	B	B	A	B	A	A	A	A	B	B	B	A	B	B	B	B	B	A	A	A	A
	AASB_0	B	B	B	B	A	A	A	A	B	A	A	-	B	-	A	A	A	B	B	B	A	A	A	A	A	A	-	B	B	A	B	A	A	A	A	B	B	B	A	B	B	B	B	B	A	A	A	A
	BSMN_0	B	B	B	B	A	A	A	A	B	A	A	-	B	-	A	A	A	B	B	B	A	A	-	A	A	A	A	B	B	A	B	A	A	A	A	B	B	B	A	B	A	B	B	B	A	A	A	A
	CBIL_0	B	B	B	B	A	A	A	A	B	A	A	-	B	-	A	B	A	B	B	B	A	A	A	A	-	A	A	B	B	A	B	A	A	A	A	B	B	B	A	B	A	B	B	B	B	A	A	A
	BYBU_0	B	B	B	B	A	A	A	A	B	A	A	B	B	-	A	B	A	B	B	B	A	A	A	A	-	A	A	B	B	A	B	A	A	A	A	B	A	B	A	B	A	B	B	B	B	A	A	A
	BUEJ_0	B	B	B	B	A	A	A	A	B	A	A	B	B	-	A	B	A	B	B	B	A	A	A	A	-	A	A	B	B	A	B	A	A	A	A	B	A	B	A	B	A	B	B	B	B	A	A	A
	BFTJ_0	B	B	B	B	A	A	A	A	B	A	A	B	B	-	A	B	A	B	B	B	A	A	A	A	A	A	A	B	B	A	B	A	B	A	A	B	A	B	A	B	A	B	B	B	B	A	A	A
	BEYH_0	B	B	B	B	A	A	A	A	B	A	A	B	B	-	A	-	A	B	B	B	A	A	A	A	A	A	A	B	B	A	B	A	B	A	A	B	A	B	B	B	A	B	B	B	B	A	A	A
	BFPM_0	B	B	B	A	A	A	A	A	B	A	A	B	B	-	A	B	A	B	B	B	A	A	B	A	A	A	A	B	B	A	B	B	B	A	A	A	A	B	B	B	A	B	B	B	B	A	A	A
	BGWC_0	B	B	B	B	A	A	A	A	B	A	A	B	B	-	A	B	A	B	B	B	A	A	B	A	-	A	A	B	B	A	B	B	B	A	A	-	A	B	B	B	A	B	B	-	B	A	A	A
	BHQW_0	B	B	B	B	B	A	A	A	B	A	A	B	B	-	A	B	A	B	B	B	A	A	B	A	A	A	A	B	A	A	B	B	B	A	A	A	A	B	B	B	A	B	B	B	B	A	A	A
	BTMU_1	B	B	B	B	A	B	A	A	B	A	A	B	B	A	A	B	A	B	B	A	A	A	B	A	A	A	A	B	A	A	B	B	B	A	A	A	A	B	B	B	A	B	B	B	B	A	A	A
	BPOC_0	B	B	B	B	A	B	A	A	B	A	A	B	B	A	A	A	A	B	B	A	A	A	B	A	A	A	A	B	A	A	B	B	B	A	A	A	A	B	B	B	A	B	A	B	B	A	A	A
	BLAV_0	B	B	B	B	A	B	A	A	B	A	A	B	B	A	A	A	B	B	A	A	A	A	B	A	A	A	A	B	A	A	B	B	B	A	B	A	A	B	B	A	A	B	A	A	A	A	A	A
	BSLF_0	B	B	B	B	A	B	A	A	B	A	A	B	B	A	A	A	B	B	A	A	A	A	B	A	A	A	A	B	A	A	B	B	B	A	B	A	A	B	B	A	A	B	A	A	A	A	A	A
	AWEG_0	B	B	A	B	A	B	A	A	B	A	A	B	B	A	A	A	B	B	A	A	A	A	B	A	A	A	A	B	A	A	B	B	B	A	B	A	A	B	B	A	A	B	A	A	A	A	A	A
	BYAR_0	B	B	A	B	A	B	A	A	B	A	A	B	B	A	A	A	B	A	A	A	A	A	B	B	A	A	A	B	A	A	A	B	B	B	B	A	A	B	B	A	A	B	A	A	A	A	A	A
	BCHR_0	B	B	A	B	B	B	A	A	B	A	A	B	B	A	A	A	B	A	A	A	A	A	B	B	A	A	A	B	A	A	A	B	B	B	B	A	A	B	B	A	A	B	A	A	A	A	A	A
	AEXP_0	B	B	A	A	A	A	A	B	A	A	B	B	A	A	B	B	B	A	A	A	A	A	A	B	B	B	A	A	B	B	B	A	B	B	B	A	A	A	A	B	B	A	B	B	B	A	B	B
	BOLA_0	B	B	A	A	A	A	A	B	A	A	B	B	A	A	B	B	B	A	A	A	A	A	A	B	B	B	A	A	B	B	B	A	-	A	B	A	A	A	A	B	B	A	B	B	B	A	B	B
	AJFQ_0	A	B	A	A	A	A	A	B	A	A	B	B	A	A	B	B	B	A	A	A	A	A	A	B	B	B	-	A	B	B	B	A	-	A	B	A	A	A	A	B	B	A	B	B	B	A	B	B
	AUPR_0	A	B	A	A	A	A	A	B	A	A	B	A	A	A	B	B	B	A	A	A	A	A	A	B	B	B	A	A	B	B	B	A	-	A	B	A	A	A	A	B	B	A	A	A	A	A	B	B
	ARNL_0	A	B	A	A	B	A	A	B	A	A	B	A	A	A	B	B	B	A	A	A	A	B	A	B	B	B	A	A	B	B	B	A	-	A	B	A	A	B	A	B	A	A	A	A	A	A	B	B
	BVMA_0	A	B	A	A	B	A	A	B	A	A	B	A	A	A	B	B	B	A	A	A	A	B	A	A	B	B	A	A	B	B	B	A	B	A	B	A	A	B	A	B	A	A	A	A	A	A	B	B
	ANEX_0	A	B	A	A	B	A	A	B	A	A	B	A	A	B	B	B	B	A	A	A	A	B	A	A	B	-	A	A	B	B	B	A	B	A	B	A	A	B	A	B	A	A	A	A	A	A	B	B
	AQIT_0	A	B	A	A	B	A	A	B	A	A	A	A	A	B	B	B	B	A	A	A	A	B	A	A	B	B	A	A	B	B	B	A	B	A	B	-	A	B	A	B	A	A	A	A	A	A	B	B
	CCIL_0	A	B	A	A	B	A	A	B	A	A	A	A	A	A	B	B	B	A	A	B	A	B	A	A	B	B	A	A	B	B	B	A	B	A	B	-	A	B	A	B	A	A	A	A	A	A	B	B
	BBNM_0	-	B	A	-	B	A	A	B	A	A	A	A	A	A	B	B	B	A	A	B	A	B	A	A	B	B	A	A	B	B	B	A	B	A	B	-	A	B	A	B	A	A	A	A	A	A	B	B
	AUNV_0	-	B	A	-	B	A	A	B	A	A	A	A	A	A	B	A	B	B	A	B	A	B	A	A	A	B	A	A	B	B	B	A	B	A	B	-	A	B	A	B	A	A	A	A	A	A	B	B
	AFGQ_0	-	B	A	-	B	A	A	B	A	A	A	A	A	A	B	A	B	B	A	B	A	B	A	A	A	A	A	A	B	B	B	A	B	A	B	-	A	B	A	B	A	A	A	A	A	A	B	B
	AZKZ_0	-	A	A	-	B	A	A	B	A	A	A	A	A	A	B	A	B	B	A	B	A	B	A	A	A	A	A	A	B	A	B	A	B	A	B	-	A	B	A	B	A	A	A	A	A	A	B	B
	CAKZ_0	-	A	B	-	B	A	A	B	A	A	A	A	A	A	B	A	B	B	A	B	A	B	A	A	A	A	A	A	B	A	B	A	B	A	B	-	A	B	A	B	A	A	A	A	A	A	B	B
	BLPR_0	-	A	B	A	B	A	A	B	A	A	A	A	A	A	A	A	B	B	A	B	A	B	A	A	B	A	A	A	B	A	B	A	A	A	B	-	A	B	A	B	A	A	A	A	A	A	B	B
	BGXY_0	-	A	B	A	B	A	B	B	A	A	A	A	A	A	A	A	B	B	A	B	A	B	A	A	B	A	A	A	B	A	B	A	B	A	B	-	A	B	A	B	A	A	A	A	A	B	B	B
	ANAQ_0	A	A	B	A	B	A	B	B	A	A	A	A	A	A	A	A	B	B	A	B	A	B	A	A	A	A	A	A	B	A	B	A	B	A	B	-	A	B	A	B	A	B	A	A	A	B	B	B
	AXHJ_0	B	A	B	A	B	A	B	B	-	A	A	A	A	A	A	A	B	B	A	B	A	B	A	B	A	A	-	A	B	A	B	A	B	A	B	A	A	B	A	B	A	B	A	A	A	B	B	B
	BXCX_0	B	A	B	A	B	B	B	B	-	A	A	A	A	A	A	A	B	B	B	B	A	B	A	B	A	A	A	A	B	A	A	A	B	A	B	A	A	B	A	B	A	A	A	A	A	B	B	B
	AXVI_0	B	A	B	A	A	B	B	B	-	A	A	A	A	A	A	A	B	B	B	B	A	B	A	B	A	A	-	A	B	A	A	A	B	A	B	A	A	B	A	B	A	A	A	A	A	B	B	B
	BIZB_0	B	A	B	A	A	B	B	B	-	A	A	A	A	A	A	A	B	B	B	B	A	B	A	B	A	A	A	A	B	A	A	A	B	A	B	A	A	B	A	B	A	A	A	A	A	B	B	B
	AQEI_0	B	A	B	A	A	B	B	A	-	A	A	A	A	A	A	A	B	B	B	B	A	B	A	B	A	A	A	A	B	A	A	A	A	A	B	B	A	B	A	B	A	A	A	A	A	B	B	A
	BTEP_0	B	A	B	A	A	B	B	A	-	A	A	A	A	A	A	A	B	B	B	A	A	B	A	B	A	A	A	A	B	A	A	A	A	A	B	B	A	B	A	B	A	A	A	A	A	B	B	A
	AKCY_0	B	A	B	A	A	A	B	A	-	A	A	A	A	A	A	A	B	B	B	A	A	B	A	B	A	A	A	A	B	A	A	A	A	A	B	B	A	B	A	B	A	A	A	A	A	B	B	A
	AVKH_0	A	A	B	A	A	-	B	A	-	A	A	A	A	A	A	B	B	B	B	A	A	B	A	B	A	A	A	A	B	A	A	A	A	A	B	B	A	B	A	B	A	A	A	A	A	B	B	A
	BQRV_0	A	A	B	A	A	-	B	A	-	A	A	A	A	A	A	A	B	B	B	A	A	B	A	B	A	A	A	A	B	A	A	A	A	A	B	B	B	B	A	B	B	A	A	A	A	B	B	A
	AMGP_0	A	A	B	B	A	-	B	A	-	-	A	A	A	B	A	A	B	B	B	A	A	A	A	B	A	A	A	A	B	B	A	A	A	B	B	B	B	B	A	B	A	A	A	A	A	B	B	A
	AJYA_0	A	A	B	B	B	-	B	A	-	A	A	A	A	B	A	A	A	B	B	A	A	A	A	B	A	A	A	A	B	B	A	A	A	B	A	B	A	B	A	B	A	A	A	A	A	B	B	A
	AWTR_0	A	A	B	B	A	-	B	A	A	A	A	B	A	B	A	A	A	A	B	B	A	A	A	B	A	A	A	A	B	B	A	A	A	B	A	B	A	B	A	B	A	A	A	A	A	B	B	A
	AGPJ_0	A	A	B	B	A	-	B	A	A	A	A	B	A	B	A	A	A	A	B	B	A	A	A	B	A	A	A	A	B	B	A	A	A	B	A	-	A	B	A	B	A	A	A	A	A	B	B	A
	AMRA_0	A	A	B	B	A	-	A	A	A	A	A	B	A	B	A	A	A	A	B	B	A	A	A	B	A	A	A	A	B	B	A	A	A	B	A	-	A	B	A	B	A	B	A	A	A	B	B	A
	AWKM_0	A	A	B	B	A	-	A	A	A	A	A	B	A	A	A	A	A	A	B	B	A	A	A	B	A	A	B	A	B	B	A	A	A	B	A	-	B	B	A	B	A	B	A	A	A	B	B	A
	AIHQ_0	A	A	B	B	A	-	A	A	A	A	A	B	A	A	A	B	A	A	B	B	A	A	A	B	A	A	B	A	B	B	A	A	A	A	A	-	B	B	A	B	A	B	A	A	A	B	B	A
	CCEM_0	A	A	B	B	A	-	A	A	A	A	A	B	A	A	A	B	A	A	B	B	A	A	A	B	A	A	-	A	B	B	A	A	A	A	A	-	B	B	A	B	A	B	A	A	A	B	B	A
	AJFU_1	A	B	B	B	A	B	A	A	A	A	A	B	A	A	A	B	A	A	B	B	A	A	A	B	A	A	B	A	B	B	A	A	A	A	A	-	B	B	A	B	A	A	A	A	A	B	A	A
	AOMQ_0	A	B	B	B	A	B	A	A	-	A	A	B	A	B	A	B	A	A	B	B	A	A	A	B	A	A	B	A	B	B	B	A	A	A	A	A	B	B	A	B	A	A	B	A	A	A	A	A
	BCEY_0	A	B	B	B	A	B	A	A	A	A	A	B	A	B	A	B	B	A	B	B	A	A	A	B	A	A	B	A	B	B	B	A	A	A	B	A	B	B	A	B	A	B	B	A	A	B	A	A
	AXNC_0	A	B	B	B	A	B	-	-	A	A	A	B	A	B	B	B	B	A	B	-	B	A	A	B	A	B	B	B	B	B	B	A	A	A	B	B	B	B	A	B	A	B	B	A	A	B	A	A
	AOTA_0	A	B	B	B	A	B	-	-	A	A	A	A	A	B	B	B	B	A	B	-	B	A	A	B	B	B	B	B	B	B	B	A	A	A	B	B	B	B	A	B	A	B	B	A	A	B	A	A
	ANIB_0	A	B	B	B	A	B	-	-	A	A	A	A	A	B	B	B	B	A	B	-	B	A	A	B	B	B	B	-	B	B	B	A	A	A	B	B	B	B	A	B	A	B	B	A	A	B	B	B
	BXBC_0	A	B	B	B	B	B	-	-	A	A	A	A	A	B	B	B	B	A	B	-	B	A	A	B	B	B	B	-	B	A	B	A	-	B	B	B	B	B	A	B	A	B	B	A	A	B	B	B
	AHTD_0	A	B	B	B	B	B	-	-	A	A	A	A	A	B	B	B	B	A	A	-	B	A	A	B	B	B	B	-	B	A	B	A	A	B	B	B	B	B	A	B	A	B	B	A	A	B	B	B
	AOBJ_0	A	B	B	B	B	B	-	-	A	A	A	A	A	B	B	B	B	A	A	-	B	A	A	B	B	B	B	-	B	-	B	A	A	B	B	B	B	B	A	B	A	B	B	B	A	B	B	A
	BJBU_0	A	B	B	B	B	B	-	-	A	A	A	A	A	B	B	B	B	A	A	-	B	A	A	B	B	B	B	-	B	A	B	A	A	B	B	B	B	B	A	B	A	B	B	B	A	A	B	A
	AYJF_0	A	B	B	B	B	B	B	B	A	A	A	A	A	B	B	B	B	A	A	-	B	A	A	B	B	B	B	-	B	A	A	A	A	B	B	B	B	B	A	B	A	B	B	B	A	A	B	A
	AMDX_0	A	B	B	B	B	B	B	B	B	A	A	A	A	B	B	B	B	A	A	-	B	A	A	B	B	B	B	-	B	A	A	A	A	B	B	B	B	B	A	B	A	B	B	B	A	A	B	A
	BECS_0	A	B	B	B	B	B	B	A	B	A	A	A	A	B	B	B	B	A	A	-	B	A	A	B	B	B	B	A	B	A	A	A	A	B	B	B	B	B	A	B	A	B	B	B	A	A	B	A
	BJPT_0	A	B	B	B	B	B	B	A	B	A	A	A	A	B	B	B	B	A	A	-	A	A	A	B	B	B	B	A	B	A	A	A	A	B	B	A	B	B	A	B	A	B	B	B	A	A	B	A
	AYGS_0	A	B	B	B	B	B	B	A	B	A	B	A	A	B	B	A	B	A	A	-	A	A	A	B	B	B	B	A	B	A	A	A	A	B	B	A	B	B	A	B	A	B	B	B	A	B	B	A
	AMFU_0	A	B	A	B	B	B	B	A	B	A	B	A	A	B	B	A	B	A	A	B	A	A	A	B	B	B	B	A	B	A	A	A	A	B	B	A	B	B	A	B	A	B	B	B	B	B	B	A
	BPIN_0	A	B	A	B	B	B	B	A	A	A	B	A	A	B	B	A	B	A	A	B	A	A	A	B	B	B	B	A	B	B	A	A	A	B	B	A	B	B	A	B	A	B	B	B	B	B	B	A
	ANRK_0	A	B	A	B	B	A	B	A	A	A	B	A	A	B	B	A	B	A	A	B	A	B	B	B	B	B	B	A	B	B	A	B	A	B	B	A	B	B	A	A	A	B	B	B	B	B	B	A
	AUSR_0	A	B	A	B	B	A	B	A	B	A	B	A	A	B	B	A	B	A	A	B	-	B	B	B	B	B	B	A	B	B	A	B	A	B	B	A	B	B	A	A	A	B	B	A	A	B	B	B
	BBKH_0	A	B	A	B	B	A	B	A	B	A	B	A	A	B	B	A	B	A	A	B	-	B	B	B	B	B	B	A	B	B	A	B	A	B	B	A	B	B	A	A	A	B	B	A	A	A	B	B
	BSLA_0	A	B	A	B	A	A	B	A	B	A	B	A	A	B	B	A	B	A	A	B	-	B	B	B	B	B	B	A	B	B	A	B	A	B	B	A	B	B	A	A	A	B	B	A	A	A	B	B
	BHOQ_0	A	B	A	B	-	A	B	A	B	A	B	A	A	B	A	A	B	A	A	B	A	B	B	B	B	A	B	A	B	B	A	B	A	A	B	A	A	B	A	A	A	B	B	A	A	A	B	A
	BKHQ_0	A	B	A	B	A	A	B	A	B	A	B	B	A	B	A	A	B	A	A	B	A	B	B	B	B	A	B	A	B	B	A	B	-	A	B	A	A	B	A	B	A	A	B	B	B	A	B	A
	BCWL_0	A	B	A	B	A	A	B	A	B	A	B	B	A	B	A	A	B	A	A	B	A	B	B	B	B	A	B	A	B	B	A	B	A	A	B	A	A	B	A	B	A	A	B	B	B	A	A	A
	AUSY_0	A	B	A	B	A	A	B	A	B	A	B	B	A	B	B	A	B	A	A	B	A	B	B	B	B	A	A	A	B	B	A	B	A	A	B	A	A	B	A	B	A	A	B	B	B	A	A	A
	BJRJ_0	A	B	A	B	A	A	B	A	B	A	B	B	A	B	B	A	B	A	A	B	A	B	B	B	B	A	A	A	B	B	A	B	A	A	-	A	A	B	A	B	A	A	A	B	B	A	A	A
	ARKU_0	A	B	A	B	A	A	B	A	B	A	B	B	A	B	B	A	B	A	A	B	A	B	B	-	B	A	A	A	B	B	A	B	A	B	-	B	A	B	A	B	A	A	A	B	B	A	A	A
	AONU_0	A	B	A	B	A	A	B	A	B	A	B	B	A	B	B	A	B	A	A	B	A	B	B	-	B	A	A	A	B	A	A	B	A	B	-	B	A	B	A	A	A	A	A	B	B	A	A	A
	BOCI_0	A	A	A	A	A	A	B	B	B	A	B	B	A	B	B	A	B	A	A	B	A	B	B	-	B	A	A	A	B	-	A	B	A	B	-	B	A	A	A	-	A	A	A	B	B	A	A	A
	AKGE_0	A	A	B	A	B	A	A	A	A	-	B	A	B	A	A	-	A	A	A	B	B	B	B	B	B	B	B	A	A	A	B	B	A	B	A	A	B	B	B	A	A	B	A	A	A	A	A	B
	BIRI_0	A	A	B	A	B	A	A	A	A	-	B	A	B	A	A	-	A	A	A	B	B	B	B	B	B	B	A	A	A	A	B	B	A	B	A	A	B	B	B	A	A	B	A	A	A	A	A	B
	AMOE_0	A	A	B	A	B	A	A	A	A	-	B	A	B	A	A	-	A	A	A	B	B	B	B	B	B	B	A	A	A	A	B	B	A	B	A	A	B	B	B	A	A	B	A	A	A	A	A	B
	BZYB_0	A	A	B	A	B	A	A	A	A	B	B	A	B	A	A	B	A	A	B	B	B	B	B	B	B	B	A	A	A	B	B	B	A	A	A	A	B	B	B	A	A	B	A	A	A	A	A	-
	AXTL_0	B	A	A	A	B	A	A	A	B	B	B	B	B	A	A	B	A	A	B	B	B	B	B	B	B	B	A	A	A	B	B	B	A	A	A	A	B	B	B	A	A	A	A	A	A	A	A	-
	BHIY_0	B	A	A	A	B	A	A	A	B	B	B	B	B	A	A	B	A	A	B	B	B	B	B	B	B	B	A	A	A	B	B	B	A	A	A	A	B	B	B	A	A	A	A	A	A	A	A	-
	BKVF_0	B	A	A	A	B	A	A	A	B	B	B	B	B	A	A	B	A	A	B	B	B	B	B	B	B	B	-	A	A	B	B	B	A	A	A	A	A	B	B	A	A	A	A	A	A	A	A	-
	CAAV_0	B	A	A	A	B	A	A	A	B	B	B	B	B	A	A	B	A	B	B	B	B	B	B	B	B	B	A	A	A	B	B	B	A	A	A	A	B	B	B	A	A	A	A	A	A	A	A	-
	BLLJ_0	A	A	A	A	B	A	A	A	B	B	B	B	B	A	A	B	A	B	A	B	B	B	B	A	B	B	A	A	A	B	B	B	A	A	A	A	B	B	B	A	A	A	A	A	A	A	A	-
	BATX_0	A	A	A	A	B	A	A	A	B	B	B	B	B	A	A	B	A	B	A	B	B	B	B	A	A	B	-	A	A	B	A	B	A	A	A	A	B	B	B	B	A	A	A	A	A	A	A	-
	BYGH_0	A	A	A	A	B	A	A	A	B	B	B	B	B	A	A	B	A	B	A	B	B	B	B	A	A	B	A	A	A	B	A	B	A	A	A	A	A	B	B	B	A	A	A	A	A	A	A	-
	CBXN_0	A	A	A	A	B	A	A	A	A	B	B	B	B	A	A	B	A	B	A	B	B	B	B	A	A	B	A	A	A	B	A	B	A	A	A	A	A	B	B	B	A	A	A	A	A	A	A	-
	ANDM_0	B	A	A	A	B	A	B	A	A	B	B	B	B	A	A	B	A	B	A	B	B	B	B	A	A	B	A	A	B	A	A	B	A	A	A	A	A	A	B	B	B	A	A	A	A	A	A	-
	BWQG_0	B	A	A	A	A	A	B	A	A	B	B	B	B	A	A	B	A	B	A	B	B	B	B	B	A	B	B	A	B	A	A	B	A	B	A	A	A	A	B	B	B	A	A	A	A	A	A	-
	BVZI_0	B	A	A	A	A	A	B	A	A	B	B	B	B	A	A	B	A	B	A	B	B	B	B	B	A	B	B	A	A	A	A	B	A	B	A	A	A	A	B	B	B	A	A	A	A	B	A	-
	AQLO_0	B	A	A	A	A	A	B	A	B	B	B	B	B	A	A	B	A	B	A	B	B	B	B	B	A	A	B	A	A	A	A	B	A	B	A	A	A	A	B	B	B	A	A	A	A	B	A	-
	BYPD_0	B	A	A	A	A	A	B	A	B	B	B	B	B	A	A	B	A	B	A	B	B	B	B	B	A	-	-	A	A	A	A	B	A	B	A	A	A	A	B	B	B	A	A	A	A	B	A	-
	ARDR_0	B	A	A	A	A	A	B	A	B	B	B	B	B	A	A	B	A	B	A	B	B	B	B	B	A	A	B	A	A	A	A	B	A	B	A	A	-	A	B	B	B	A	A	A	A	B	A	-
	AWYV_0	B	A	A	A	A	A	A	A	B	B	B	B	B	A	A	B	A	B	A	B	A	B	B	B	A	A	B	A	A	A	A	B	B	A	A	A	A	A	B	B	B	A	A	A	A	B	A	B
	AYIC_0	B	A	A	B	A	A	A	A	B	A	B	B	B	A	A	A	A	B	A	B	A	B	B	B	A	A	B	A	B	A	B	B	B	A	A	A	A	A	A	B	B	A	A	A	A	B	A	B
	AVER_0	B	A	A	B	A	A	A	A	B	A	B	B	B	A	A	A	A	B	A	B	A	B	B	B	A	A	B	A	B	A	B	B	B	A	A	A	A	A	A	B	B	A	A	A	A	B	-	B
	BXZO_0	B	A	A	B	A	A	B	A	B	A	B	B	B	B	A	A	B	B	A	B	-	B	B	B	A	-	B	A	B	A	B	B	B	A	B	A	A	A	A	B	B	A	A	A	A	B	A	B
	BRNV_0	B	A	A	B	A	A	B	A	B	A	B	B	B	B	A	A	B	B	A	B	A	B	B	B	A	A	B	A	B	A	B	B	B	A	B	A	A	A	A	B	B	A	B	A	A	B	A	B
	CAFU_0	B	A	A	B	A	A	A	A	B	A	B	B	B	B	A	A	B	B	A	B	A	B	B	B	A	-	B	A	B	A	B	B	B	A	B	A	A	A	A	B	B	A	B	-	A	B	B	B
	AKAH_0	B	B	A	A	A	A	A	A	B	A	B	B	B	B	A	A	B	A	A	B	A	B	B	B	A	-	B	A	B	A	B	B	B	A	B	A	A	A	A	B	B	A	B	A	A	B	A	B
	AQNN_0	A	B	A	A	A	A	A	A	A	A	B	A	B	B	A	A	B	A	A	B	A	B	B	A	A	-	B	A	B	A	B	B	B	A	B	A	A	A	A	B	B	A	B	A	A	B	A	B
	ANPB_0	A	B	A	A	A	B	A	A	A	A	B	A	B	B	A	A	B	B	A	B	B	B	B	A	A	-	B	-	B	A	B	B	B	A	B	A	A	A	A	B	B	B	B	A	B	B	A	B
	AWNC_0	A	A	A	A	A	B	A	A	A	A	B	A	B	B	A	A	B	B	A	B	B	B	B	A	A	-	B	A	B	A	B	B	B	A	B	A	A	A	A	B	B	B	B	A	B	B	A	B
	BHEW_0	A	A	A	A	A	B	A	A	A	A	B	A	B	B	A	A	A	A	A	B	B	B	B	A	A	A	B	A	B	A	B	B	B	A	A	A	A	A	A	B	B	B	B	A	-	B	A	B
	BLJX_0	A	A	A	A	A	B	A	A	A	A	A	A	B	B	A	A	A	A	A	A	B	B	B	A	A	A	B	A	B	A	B	B	B	B	A	A	A	A	A	B	B	B	B	A	A	B	A	B
	BHUW_0	A	A	A	A	A	B	A	A	A	A	A	A	B	B	A	A	A	A	A	A	B	A	B	A	A	A	B	A	-	A	A	B	B	B	A	B	A	A	A	A	A	B	B	A	A	B	A	B
	ALWQ_0	A	A	A	A	B	B	A	A	A	A	A	A	B	B	A	A	A	A	A	A	B	A	B	A	A	A	B	A	-	A	A	B	B	B	A	B	A	A	A	A	A	B	B	A	A	B	A	B
	BYFS_0	A	A	A	A	B	B	A	A	A	A	A	A	B	A	B	A	A	A	A	A	A	A	B	A	A	A	B	A	-	A	A	B	B	-	-	B	A	A	A	A	A	B	B	A	A	B	A	B
	BIPH_0	A	A	A	A	B	B	A	A	A	A	A	A	B	A	B	A	A	A	A	A	A	A	B	A	A	A	B	A	-	A	A	B	A	-	A	B	A	A	A	A	A	A	B	A	A	B	A	B
	AKFT_0	A	A	A	A	B	B	A	A	A	A	A	A	B	A	B	A	A	A	A	A	A	B	B	A	A	A	B	A	B	A	A	B	A	-	A	B	A	A	A	A	A	A	B	A	A	B	A	B
	BHNP_0	A	A	A	A	B	B	A	A	A	A	A	A	A	A	B	A	A	A	A	A	A	B	B	A	A	A	B	A	B	A	A	B	A	-	A	A	A	A	A	A	A	A	B	A	A	B	A	B
	BWTL_0	A	A	A	A	B	B	A	A	A	A	A	A	A	A	A	A	A	A	A	A	A	B	A	A	A	A	A	A	B	A	A	A	A	-	-	A	A	A	A	A	A	A	B	A	A	B	A	A
	AKFK_0	A	A	A	A	B	B	B	A	A	A	A	A	A	A	A	A	A	A	A	A	A	B	A	A	A	A	A	A	B	A	A	A	A	A	A	A	A	A	A	A	A	A	A	A	A	B	A	A
	ARML_0	A	A	A	A	B	A	A	A	A	A	A	A	A	A	A	A	A	A	A	A	A	A	A	A	A	A	A	A	B	A	A	A	A	A	A	A	A	A	A	A	A	A	A	A	A	B	A	A
	ATXM_0	A	A	A	A	A	A	A	A	A	A	A	A	A	A	A	A	A	A	A	A	A	A	A	A	A	A	A	A	B	A	A	A	A	B	A	A	A	A	A	A	A	A	A	A	A	A	A	A
	AGJS_0	A	A	A	A	A	A	A	A	A	A	A	A	A	A	A	A	-	A	A	A	A	A	A	A	A	A	A	A	B	A	A	A	A	A	A	A	A	A	A	A	A	A	A	A	A	-	A	A
	AXWA_0	A	A	A	A	A	A	A	A	A	A	A	A	A	A	A	A	A	A	A	A	A	A	A	A	A	A	A	B	A	A	A	A	A	A	A	A	A	A	A	A	A	A	A	A	A	A	A	A
	AULU_0	A	A	-	A	A	-	A	A	A	A	A	A	A	A	A	A	A	A	A	A	A	A	A	A	A	A	A	A	A	A	A	A	A	A	A	A	A	A	A	A	A	A	A	A	A	A	A	A
	AIID_0	A	A	A	A	-	A	A	A	B	A	A	A	A	A	A	A	A	A	A	A	A	A	A	A	A	A	-	A	A	A	A	A	A	A	A	A	A	A	A	A	A	A	A	B	B	A	A	A
	AFKV_0	A	A	A	A	A	A	A	B	B	A	A	A	A	A	A	A	A	A	A	A	A	A	A	A	A	A	A	B	A	A	A	A	A	A	A	A	A	A	A	A	A	A	A	B	B	A	A	A
	BMZJ_0	A	A	A	A	B	A	A	B	B	A	A	A	A	A	A	A	A	A	A	A	A	A	A	A	A	A	A	B	A	A	A	A	B	A	A	A	B	A	A	A	A	A	A	B	B	A	A	B
	BRVA_0	A	A	A	A	A	A	A	B	B	A	A	A	A	A	A	A	A	A	A	A	A	A	A	A	A	A	A	B	A	A	A	A	B	A	A	A	B	A	A	A	A	A	A	B	B	A	A	A
	BIAQ_0	B	A	A	A	-	A	A	B	B	A	A	A	A	A	A	A	A	A	A	A	A	A	A	A	A	A	A	B	A	A	A	A	B	A	A	A	B	A	A	A	A	A	A	B	B	B	A	B
	AXDG_0	B	A	A	A	A	A	A	B	B	A	A	A	A	A	A	A	A	A	A	A	A	A	A	A	A	A	A	B	A	A	A	A	B	A	A	A	B	A	A	A	A	A	A	B	B	B	A	B
	AWWP_0	B	A	A	A	A	A	A	B	B	A	A	A	A	A	A	A	A	A	A	A	A	A	A	A	A	B	A	B	A	A	A	A	A	A	A	A	B	A	A	A	A	A	A	B	B	B	A	B
	AXWN_0	B	A	A	A	A	A	A	A	B	A	A	A	A	A	A	A	A	A	A	A	A	A	A	A	A	B	A	B	A	A	A	A	A	A	A	A	B	A	A	A	A	A	A	B	B	A	A	B
	ATNZ_0	B	A	A	A	A	A	A	A	B	A	A	A	A	A	A	A	A	A	A	A	A	A	A	A	A	B	A	B	A	A	A	A	A	A	A	A	B	A	A	A	A	B	A	B	B	A	A	B
	ANAZ_0	B	A	A	A	A	A	A	A	B	A	A	A	A	A	A	A	A	A	A	A	A	A	A	A	A	B	A	B	A	A	A	A	A	A	A	A	B	A	A	A	A	B	A	B	B	A	A	B
	BYOS_0	B	A	A	A	A	A	A	A	B	A	A	A	A	A	A	A	A	A	A	A	A	A	-	B	A	B	A	B	A	A	A	A	A	A	A	A	A	A	A	A	A	B	A	B	B	B	A	B
	CAHJ_0	B	A	B	A	A	A	B	A	B	A	A	A	A	A	A	A	A	A	A	A	A	A	-	B	A	B	A	B	A	A	-	A	A	A	A	A	A	A	A	A	A	B	-	B	B	B	A	B
	ATBQ_0	B	A	B	A	B	A	B	A	B	A	A	A	A	A	A	A	A	A	B	A	A	A	-	B	A	B	B	B	A	A	A	A	A	A	A	A	A	A	A	A	A	B	A	B	B	B	A	B
	ALXP_0	B	A	B	A	B	A	B	A	B	A	A	A	A	A	A	A	A	A	B	A	A	A	-	B	A	B	B	B	A	A	A	A	A	A	A	A	A	A	A	A	A	B	A	B	B	B	A	B
	BKUF_0	B	A	B	A	B	A	B	A	-	A	A	A	A	A	A	A	A	A	B	A	A	A	-	B	A	B	B	B	A	A	A	-	A	A	A	-	A	A	A	A	A	B	A	B	B	B	A	B
	BYRM_0	B	B	B	A	B	A	B	A	-	A	A	B	A	A	A	A	A	A	B	A	A	A	-	B	A	B	B	B	A	A	A	-	A	A	A	-	A	A	A	A	A	B	B	B	B	B	A	B
	BWXM_1	B	B	B	A	B	A	B	B	-	A	A	B	A	A	A	A	A	A	B	B	A	A	-	B	A	B	B	A	B	A	A	-	A	A	A	B	A	A	B	B	A	B	B	B	B	B	A	B
	BCSS_0	B	B	B	B	B	A	B	B	-	A	A	B	A	A	A	A	A	A	B	B	A	A	-	B	A	B	B	A	A	A	A	-	A	A	A	B	A	A	B	B	A	B	B	B	B	B	A	B
	BKHU_0	B	B	B	B	B	A	B	B	-	A	A	B	A	A	A	A	A	A	B	B	A	A	-	B	A	B	B	A	A	A	A	-	A	A	A	B	A	A	B	B	A	A	B	B	A	B	A	B
	ANXK_0	B	B	B	B	B	A	B	B	-	A	A	B	A	B	A	A	A	A	B	B	A	B	-	B	A	B	B	A	A	A	A	-	A	A	A	B	A	A	B	B	B	A	B	B	A	B	A	B
	AFOB_0	A	B	B	B	B	A	B	B	-	A	A	B	A	B	A	A	A	A	B	B	A	B	-	B	A	B	B	A	A	A	A	-	A	A	A	B	A	A	B	B	B	A	B	B	A	B	A	B
	BIEP_0	B	B	B	B	-	B	B	A	A	B	B	B	A	A	A	A	B	A	B	A	B	B	B	B	B	A	-	A	A	B	A	B	A	B	B	A	B	B	A	B	B	B	B	A	B	B	A	B
	BHRL_2	B	B	B	B	-	B	B	A	A	B	B	B	A	A	A	A	B	A	B	A	B	B	B	B	B	A	A	A	A	B	A	B	A	B	B	-	B	B	A	B	B	B	B	A	B	B	A	B
	AZGN_0	B	B	B	B	-	B	B	A	A	B	B	B	A	B	A	A	B	A	A	A	B	B	B	B	B	A	A	A	A	B	A	B	A	B	B	B	B	B	A	B	B	B	B	A	B	B	A	B
	BYEL_2	B	A	B	-	-	B	B	A	A	B	B	B	A	B	A	A	B	-	A	A	B	B	B	B	B	B	A	A	A	B	A	B	A	B	B	B	B	B	A	B	B	B	B	A	B	B	A	B
	BJDD_0	B	A	B	B	-	B	B	A	A	B	B	B	A	B	A	A	B	-	A	A	B	B	B	B	B	A	A	A	A	B	A	B	A	B	B	B	B	B	A	B	B	B	B	A	B	B	A	B
	AVNY_0	B	A	B	B	A	B	B	A	A	B	B	B	A	A	B	A	B	-	A	A	B	B	B	B	B	A	A	A	A	B	A	B	A	B	B	B	A	B	B	B	B	B	B	A	B	B	A	B
	BBDB_1	B	A	B	B	A	B	B	B	A	B	B	B	B	A	B	A	B	-	A	B	B	B	B	B	B	A	A	A	A	B	A	B	A	B	B	B	A	B	B	B	B	B	B	A	B	A	B	B
	BDEU_0	B	A	A	B	A	B	B	B	A	B	B	B	B	A	B	A	B	-	A	B	B	B	B	B	B	B	A	A	A	B	A	B	A	B	B	B	A	B	B	B	B	B	B	A	B	A	B	B
	AYHA_0	B	A	A	B	A	B	B	B	A	B	B	B	B	A	A	A	B	-	A	B	B	B	B	B	-	B	A	A	A	B	A	B	A	B	B	B	A	B	B	B	B	B	B	A	B	A	B	B
	AWIR_0	B	A	A	B	A	B	A	B	A	B	B	B	B	A	A	A	B	-	A	B	B	B	B	B	-	B	A	A	A	B	A	B	A	B	B	B	A	B	B	B	B	B	B	A	A	A	B	B
	AHPQ_0	B	A	A	B	A	B	A	B	A	B	B	B	B	A	A	B	B	B	A	B	B	B	B	B	B	B	A	A	A	B	A	B	A	B	B	B	A	B	B	B	B	B	B	A	A	A	B	B
	BUSH_0	B	A	A	B	A	B	A	B	A	B	B	B	B	A	A	B	B	B	A	B	B	B	B	B	B	B	A	A	A	B	A	B	A	B	B	B	A	B	B	B	B	B	B	A	A	B	B	B
	AESR_0	B	A	A	B	A	B	A	B	A	B	B	B	B	A	A	B	B	B	B	B	B	B	B	B	B	A	A	A	A	-	A	B	A	B	B	B	B	B	B	B	B	B	B	A	-	B	B	B
	BQGQ_0	B	A	A	B	A	B	A	B	A	B	B	B	B	A	A	B	B	B	A	B	A	B	B	B	A	A	A	A	A	-	A	B	B	B	B	B	A	B	B	B	B	B	B	A	-	B	B	B
	ALDU_0	B	A	A	A	A	B	A	B	A	B	B	B	B	A	A	B	B	B	A	B	A	B	B	B	A	A	-	A	A	-	A	B	B	B	B	B	A	B	B	B	B	B	B	A	-	B	A	B
	BUXT_1	B	B	A	A	A	B	A	B	A	B	B	B	B	A	A	B	B	B	A	B	A	B	B	B	A	A	A	A	A	A	A	B	B	B	B	B	A	A	B	B	B	B	B	A	-	B	A	B
	BKIS_0	B	B	A	A	A	A	A	B	A	B	B	B	B	A	A	B	A	B	A	B	A	B	A	B	A	A	A	A	A	A	A	A	A	B	A	B	A	A	B	B	B	B	B	A	-	B	A	B
	CACM_0	B	B	A	A	A	A	A	B	A	A	B	B	B	A	A	B	A	B	A	B	A	B	A	B	A	A	B	B	A	A	A	A	A	B	A	B	A	A	B	A	B	B	B	A	-	B	A	B
	BJZG_0	B	B	A	A	A	A	A	B	A	A	B	B	B	A	A	B	A	B	A	B	A	B	A	B	A	A	B	B	A	A	A	A	A	B	A	B	A	A	B	A	B	B	B	A	-	B	A	B
	BISJ_0	B	B	A	A	A	A	A	A	A	A	B	B	B	A	A	B	A	B	A	B	A	B	B	B	A	A	B	B	A	A	A	B	B	B	A	B	A	A	B	B	B	B	B	A	-	B	A	B
	AJDC_0	B	B	A	A	A	A	A	A	A	A	B	B	B	A	A	-	A	B	A	B	A	B	B	B	A	A	-	A	A	A	A	B	B	-	A	B	A	A	B	B	B	B	B	A	A	B	A	B
	ANFS_0	B	B	A	A	A	A	A	A	A	A	B	B	B	A	A	B	A	B	A	B	A	B	B	B	A	A	B	A	A	A	A	B	B	B	A	B	B	A	B	B	B	B	B	A	A	B	A	B
	AFNE_0	B	B	A	A	A	A	A	A	A	A	B	B	B	A	A	B	A	B	A	B	A	B	B	B	A	A	B	A	A	A	A	B	B	B	A	B	B	A	B	B	B	A	B	A	A	B	A	B
	AUCV_0	B	B	A	A	A	A	A	A	A	A	-	B	B	A	A	B	A	B	A	B	A	B	B	B	A	A	B	A	A	B	A	B	B	B	A	B	B	A	A	B	B	A	B	A	A	B	A	B
	ANEH_0	B	B	A	-	A	A	A	B	A	A	-	B	B	A	A	B	A	B	B	B	A	B	B	B	A	A	B	A	A	B	A	B	B	B	A	B	B	A	A	B	B	A	B	A	A	B	A	B
	BNAS_0	B	B	A	B	A	A	A	B	A	A	-	A	B	A	A	B	A	B	B	B	A	B	B	A	A	A	B	A	A	B	A	B	B	B	A	B	B	A	A	B	B	A	B	A	A	B	A	B
	BURG_0	B	B	A	A	B	A	A	B	A	A	-	A	B	A	A	B	B	B	B	B	A	B	B	-	A	A	B	A	A	B	A	B	B	B	B	B	B	A	-	B	B	A	B	A	A	A	A	B
	ANOY_0	B	B	A	A	B	A	A	B	A	A	-	A	B	A	A	B	A	B	B	B	A	B	B	A	A	A	B	A	A	B	A	B	B	B	A	B	B	A	A	B	B	A	B	A	A	A	A	B
	CBBA_0	B	B	A	A	B	A	A	B	A	A	-	A	B	A	B	B	A	B	B	B	A	-	B	A	A	A	B	A	A	B	A	B	A	B	A	B	B	A	A	B	B	A	B	A	A	A	A	B
	BHWS_0	B	B	A	A	B	A	A	B	A	A	B	A	B	A	B	B	A	B	B	B	A	B	B	A	A	A	B	A	B	B	A	B	A	B	A	B	B	A	A	A	B	A	B	A	A	A	A	B
	BOXX_0	B	B	A	A	B	A	A	A	A	A	B	A	B	A	B	B	A	A	B	B	A	B	B	A	A	A	A	B	B	B	A	B	A	B	A	B	B	A	A	A	B	A	B	A	A	A	A	A
	AZHP_0	B	B	A	A	B	A	A	A	A	A	B	A	B	A	B	B	B	A	B	B	A	B	B	A	A	A	-	B	B	B	A	B	A	B	-	B	B	A	A	A	B	A	B	A	A	A	A	A
	BWYH_0	B	B	A	A	B	A	A	A	A	A	B	A	B	A	B	B	B	A	B	B	B	B	B	A	B	A	A	A	B	B	A	B	A	B	-	B	B	A	A	A	B	B	B	A	A	-	A	A
	AWLP_0	B	B	A	A	B	B	B	A	A	A	B	A	B	A	B	B	B	A	B	B	B	B	B	A	B	A	A	A	B	A	A	B	A	B	A	B	B	A	A	A	B	B	B	A	A	B	A	-
	BDTI_0	B	B	A	A	B	B	B	B	A	A	B	A	B	A	B	B	B	A	B	B	B	B	B	A	B	A	-	A	B	A	A	B	A	B	A	B	B	A	A	A	B	B	B	A	A	-	A	A
	AZAH_0	B	B	A	A	B	B	B	A	A	A	B	A	B	A	B	B	B	A	B	B	B	B	B	A	B	A	A	A	B	A	B	B	A	B	B	B	B	A	A	A	B	B	B	A	A	B	A	A
	AGGT_0	B	B	A	A	B	B	B	A	A	A	B	A	A	A	B	B	B	A	B	B	B	B	B	A	A	A	A	A	B	A	B	B	B	B	B	B	B	A	A	A	B	B	B	A	A	B	A	A
	BKWN_0	B	A	A	A	B	B	B	A	B	A	B	A	A	A	B	B	B	A	B	B	B	B	B	A	A	A	A	A	B	A	B	B	B	B	B	B	B	A	A	A	B	B	B	A	A	B	A	A
	AQMO_0	B	B	A	A	B	B	B	A	B	A	B	A	A	B	B	B	B	A	B	B	B	B	B	A	A	A	A	A	B	A	B	B	B	B	B	B	B	A	A	A	B	B	B	A	A	B	A	A
	AVUU_0	B	B	A	A	B	B	B	A	B	A	B	A	A	B	B	B	B	A	B	B	B	B	B	A	A	A	B	A	B	A	B	B	B	B	B	B	A	A	A	A	B	B	A	A	A	B	A	A
	AGHL_0	B	B	A	A	B	B	B	A	B	A	B	A	A	B	B	B	B	B	B	B	B	B	B	A	A	A	B	A	B	A	B	B	B	B	B	B	A	A	A	A	B	B	A	A	A	B	A	A
	BGEU_0	B	B	A	A	B	B	B	A	B	A	B	A	A	B	B	B	B	B	B	B	B	B	B	A	A	A	B	A	B	A	B	B	B	B	B	B	A	A	A	A	B	B	A	A	A	B	A	A
	AUPY_0	B	B	A	A	B	B	B	A	B	A	B	A	A	B	B	B	B	B	B	B	B	B	B	A	A	A	B	A	B	A	B	B	B	B	B	B	A	A	A	A	B	B	A	A	A	B	A	A
	ANCI_0	B	B	B	A	B	B	A	A	B	A	B	A	A	A	B	B	B	B	B	-	B	B	B	A	A	A	B	A	B	A	B	B	B	B	B	B	A	A	A	A	-	B	A	A	A	B	A	A
	CAEY_0	B	B	B	A	B	B	A	A	B	A	B	A	A	A	B	B	B	B	B	B	B	B	B	A	A	A	B	A	B	A	B	B	B	B	B	B	A	A	A	A	B	B	A	A	A	B	A	A
	AEZF_0	B	B	B	A	B	B	A	A	B	A	B	A	A	A	B	B	B	B	B	B	B	B	B	A	A	A	B	A	B	A	B	B	B	B	B	B	A	A	A	A	B	-	A	A	A	B	A	A
	BDIX_0	B	B	B	A	B	B	A	A	B	A	B	A	A	A	B	B	B	B	B	B	B	B	B	A	A	A	B	A	B	A	B	B	B	B	B	B	A	A	A	A	B	-	A	A	A	B	A	A
	BCHA_0	A	A	B	B	B	B	A	A	B	A	B	A	B	A	B	B	B	A	B	B	B	B	B	A	A	A	B	A	B	B	B	B	B	B	B	B	A	A	A	A	B	B	A	A	A	B	A	A
	BQPV_0	A	A	B	B	B	B	A	A	B	A	B	A	B	A	B	B	-	A	B	B	B	-	B	A	A	A	-	A	B	B	B	B	B	B	B	B	A	A	A	A	B	B	A	B	B	B	A	A
	BLAI_0	A	A	B	B	B	B	A	A	B	A	B	A	B	A	B	B	B	A	B	B	B	B	B	A	A	A	B	A	B	B	B	B	B	B	B	B	A	A	A	A	B	B	A	B	B	B	A	B
	ARJY_0	A	A	B	B	B	B	B	A	B	A	B	A	B	A	B	B	B	A	B	B	B	B	B	A	A	A	B	A	B	B	B	B	B	B	B	B	A	A	A	A	B	B	A	B	B	B	A	B
	BZIN_1	A	A	B	B	A	B	B	A	B	A	B	A	B	A	B	B	A	A	B	B	B	B	B	A	A	A	B	A	B	B	B	B	B	B	B	B	A	A	A	A	B	A	A	A	B	B	A	B
	BAMK_0	A	A	B	B	A	A	B	A	B	A	B	A	B	A	B	A	A	A	B	B	B	A	B	B	A	B	B	A	B	B	B	B	B	B	B	B	B	A	A	A	B	A	A	A	B	B	A	B
	BLJL_0	A	A	B	B	A	A	B	A	B	A	B	A	A	A	B	A	A	A	B	B	B	A	B	B	A	B	B	A	B	B	B	B	B	B	B	A	B	A	A	A	B	A	A	A	B	B	A	B
	AGWB_0	A	A	B	A	A	A	B	A	B	A	B	A	A	A	B	A	A	A	B	B	B	A	A	B	A	B	B	A	B	B	B	A	B	B	B	A	B	A	A	A	B	A	A	A	B	B	A	B
	BSBY_0	A	A	B	A	A	B	B	A	B	A	B	A	A	A	B	A	A	A	B	B	B	A	A	B	A	B	B	B	B	B	B	A	B	B	B	A	B	A	A	A	B	A	A	A	B	B	A	B
	ANEZ_0	A	A	B	A	A	B	B	A	B	A	B	A	A	A	B	A	B	A	B	B	B	B	-	B	A	B	B	B	B	B	B	A	B	B	B	A	B	A	A	A	B	A	A	A	B	B	A	B
	BYWR_0	A	A	B	A	A	B	B	A	B	A	B	A	A	A	B	A	B	A	B	B	B	B	B	B	A	B	B	B	B	B	B	B	B	B	B	B	B	A	A	A	B	A	A	A	B	B	B	B
	AQLU_0	A	A	B	A	A	B	B	A	B	A	B	A	A	A	B	A	B	A	B	B	B	B	B	B	A	B	B	B	B	B	A	B	B	B	B	A	B	A	A	-	B	A	A	A	B	B	B	B
	AXBP_0	A	A	B	A	A	B	B	A	B	A	B	A	B	A	B	A	B	A	B	B	B	B	B	B	B	B	B	B	B	B	A	B	B	B	B	A	B	A	A	A	B	A	A	A	B	B	A	B
	AOOV_0	A	A	B	A	B	B	B	A	B	A	B	A	B	A	B	A	B	A	B	B	B	B	B	B	B	B	B	B	B	B	A	B	B	B	B	A	B	A	A	A	B	A	A	A	B	B	B	B
	BZFQ_0	A	A	B	A	B	B	B	A	B	A	B	A	B	A	B	A	B	A	B	B	B	B	B	B	B	B	B	B	B	B	A	B	A	B	B	A	B	A	A	A	B	A	A	A	B	B	B	B
	AJXK_0	A	A	B	A	B	B	B	A	B	A	B	A	B	A	B	A	B	A	B	B	B	B	A	B	B	B	B	B	B	B	A	A	A	B	B	B	B	A	A	A	B	A	A	A	B	B	B	B
	CAIS_1	A	A	B	A	B	B	B	A	B	A	B	A	B	A	B	A	B	A	B	B	B	B	A	B	B	B	B	B	B	B	A	A	A	B	B	B	B	A	A	A	B	A	A	A	A	B	B	B
	AYKH_0	A	A	B	B	B	B	B	A	B	A	B	-	B	A	B	A	B	A	B	B	B	B	A	B	B	B	B	B	B	A	A	A	A	B	B	B	B	A	A	A	B	A	A	A	A	B	B	B
	AFHS_0	A	A	B	B	B	B	B	A	B	A	B	A	B	A	B	A	B	A	A	B	A	B	A	B	B	B	B	B	B	A	A	A	A	B	B	B	B	A	A	A	B	B	A	A	A	B	B	B
	AGPD_0	A	A	B	B	B	B	B	A	B	A	B	A	B	A	B	A	B	B	A	B	A	B	A	B	B	B	B	B	B	-	B	A	A	B	B	B	B	A	A	A	B	B	A	A	A	B	A	B
	BJPA_0	A	A	B	B	B	B	B	A	B	A	B	B	B	A	B	A	B	B	A	B	A	B	A	B	B	B	B	B	B	A	B	A	A	B	B	B	A	A	A	A	B	B	A	A	A	B	A	B
	AHUJ_0	A	A	B	B	A	B	B	A	B	A	B	B	B	A	B	A	B	B	B	B	A	B	A	B	B	B	B	B	B	A	B	A	B	B	B	B	A	A	A	A	B	B	A	A	A	B	A	B
	AYHC_0	A	A	B	B	A	B	B	B	B	A	B	B	B	A	B	A	B	B	B	B	B	B	A	B	B	B	B	B	B	A	B	A	B	B	B	B	A	A	A	A	A	B	A	A	A	B	A	B
	BCMA_0	A	A	B	B	A	B	B	B	B	A	B	B	B	B	A	A	B	B	B	B	B	B	A	B	B	B	B	A	B	A	B	A	A	B	B	B	A	A	A	A	A	B	A	A	A	B	A	B
	BJDM_0	A	A	B	B	A	B	B	B	B	A	B	B	B	B	A	A	B	B	B	B	A	B	A	B	B	B	B	A	B	A	B	A	A	B	B	B	A	A	A	A	A	B	A	A	A	B	A	B
	BIRT_0	A	A	B	B	A	B	B	B	B	A	B	B	B	B	A	A	B	B	B	B	A	B	A	B	B	B	B	A	B	A	B	A	A	B	B	B	A	A	A	A	A	B	A	A	A	B	A	B
	BCNG_0	A	A	B	B	A	B	B	A	B	A	B	B	B	B	A	A	B	B	B	B	A	B	A	B	B	B	B	A	B	A	B	A	A	B	B	B	A	A	A	A	A	B	A	-	A	B	A	B
	AUIH_0	A	A	B	B	A	B	B	A	B	A	B	A	B	A	A	A	B	B	B	B	A	B	A	A	B	B	B	A	B	-	B	A	A	B	B	B	A	A	A	A	A	B	A	-	A	B	A	B
	AORT_0	B	A	B	B	A	B	B	A	B	A	B	A	B	A	A	A	B	B	B	B	A	B	A	A	B	B	B	A	B	-	B	A	A	B	B	B	-	A	A	A	A	B	A	-	A	B	A	B
	BFSU_0	B	A	B	B	A	B	B	A	B	A	B	A	B	A	A	A	B	B	B	B	A	B	A	A	B	B	-	A	B	-	B	A	A	B	B	B	-	A	A	A	A	B	A	B	B	B	A	B
	AIRX_0	B	A	B	B	A	B	B	A	B	A	B	A	B	A	A	A	B	A	B	B	A	B	A	A	B	B	B	A	B	A	B	A	A	B	B	B	-	A	A	A	A	B	A	B	B	B	A	B
	ASQI_0	B	A	B	B	A	B	B	A	B	B	B	A	B	A	A	A	B	A	B	B	A	B	A	B	B	B	B	A	B	A	B	A	A	B	B	B	-	A	A	A	A	-	B	B	B	B	A	B
	AJUF_0	B	A	B	B	A	B	B	A	B	B	B	A	B	A	A	A	B	A	A	B	A	B	A	B	B	B	B	A	B	A	B	A	A	B	B	B	-	A	A	A	A	-	B	B	B	B	A	B
	AJFE_0	B	B	B	B	A	B	B	A	B	B	B	A	B	A	A	A	B	A	A	B	A	B	A	B	B	B	B	A	-	A	B	A	A	B	B	B	-	A	A	A	A	-	B	B	B	B	A	B
	BQXK_0	B	B	B	B	A	B	B	A	B	B	B	A	B	A	A	A	B	A	A	B	A	B	A	B	B	B	B	A	A	A	B	A	A	B	B	B	A	B	A	A	A	A	B	B	B	B	B	B
	CADL_0	B	B	B	B	A	B	B	A	B	B	B	A	B	A	A	A	B	A	A	B	A	B	A	A	B	B	-	A	A	A	B	A	A	B	B	B	A	B	A	A	A	A	B	B	B	B	B	B
	BXLA_0	B	B	B	B	A	B	B	A	B	B	B	B	B	A	A	A	B	A	A	B	A	B	B	A	B	B	B	A	A	A	B	B	A	B	B	B	A	B	A	A	A	A	B	B	B	B	B	B
	ASEG_0	B	B	B	B	A	B	B	A	B	B	A	B	B	A	A	A	B	A	A	B	A	B	B	A	B	A	B	A	A	A	B	B	A	B	B	B	A	B	A	B	A	A	B	B	B	B	B	B
	BDRE_1	B	B	B	B	A	B	B	A	B	B	A	B	B	B	A	A	B	A	A	B	A	B	A	A	B	A	B	A	A	A	B	A	A	B	B	B	A	B	A	B	A	A	B	B	B	B	B	B
	BCBA_0	B	B	B	B	A	B	B	A	B	B	A	B	B	B	A	A	B	A	A	B	A	B	A	A	B	A	B	A	A	A	B	A	A	A	B	B	A	B	A	B	A	A	B	B	B	B	B	B
	AOWD_0	B	B	B	B	A	B	B	A	B	B	A	B	B	B	A	A	B	A	A	B	A	B	A	A	B	A	-	A	A	A	B	A	A	A	B	B	-	B	A	B	A	A	B	B	B	B	B	B
	CBTY_0	B	B	B	A	A	B	B	A	B	B	A	B	B	B	A	A	B	A	A	B	A	B	A	A	B	A	A	-	A	A	B	A	A	A	B	B	A	B	A	B	A	A	B	B	B	B	B	B
	BDZD_0	B	B	B	-	A	B	B	A	B	B	A	B	B	B	A	A	B	B	A	B	A	B	A	A	B	A	A	-	A	A	B	A	A	A	B	B	A	B	A	B	A	A	B	B	B	B	B	B
	BJJW_0	B	B	B	A	A	B	B	A	B	B	A	B	B	B	A	A	B	B	A	B	A	B	A	A	B	A	A	-	A	A	B	A	B	A	B	A	A	B	A	B	A	A	B	B	B	B	B	B
	BKQS_0	B	B	B	A	A	B	B	A	B	B	A	B	B	B	A	A	B	B	A	B	A	B	A	A	B	A	A	-	A	A	B	A	B	A	B	A	A	B	A	B	A	A	B	B	B	B	B	B
	AFSM_0	A	B	B	A	A	A	A	A	B	B	A	B	B	B	A	A	B	B	A	B	A	B	A	A	B	A	A	-	A	A	B	A	B	A	B	A	A	B	A	B	A	A	A	B	B	B	B	B
	BGPE_0	A	B	B	A	A	A	A	A	B	B	A	B	B	B	B	A	B	B	A	B	A	B	A	A	B	A	A	-	A	A	B	A	B	A	B	A	A	B	A	B	A	A	A	B	B	B	B	B
	AADB_0	A	B	B	A	A	A	A	A	A	B	A	B	B	B	B	A	B	B	A	B	A	B	A	A	B	A	A	-	A	B	B	A	A	A	B	A	A	B	A	B	A	A	A	B	B	B	B	B
	AEWM_0	A	B	B	A	A	A	A	A	A	B	A	B	B	B	B	A	B	B	A	B	A	B	A	A	B	A	A	-	A	B	B	A	A	A	B	-	A	B	A	B	A	A	A	B	B	B	B	B
	AMKA_0	B	-	B	B	B	A	A	B	A	B	A	A	B	B	A	B	B	B	B	B	B	B	A	B	A	A	A	A	-	A	B	A	B	-	B	B	B	A	A	B	A	B	A	B	B	A	A	A
	AORY_0	B	B	B	B	B	A	A	B	A	B	A	A	B	B	A	B	B	B	B	B	B	B	A	B	A	A	A	A	-	A	B	A	B	-	B	B	B	A	B	B	A	B	A	B	B	A	A	A
	AZUK_0	B	-	B	B	B	A	A	B	A	B	A	A	B	B	A	B	A	B	B	B	B	B	A	B	A	A	A	A	-	A	B	A	B	-	A	B	B	A	B	B	A	B	A	B	B	A	A	A
	BFYP_0	B	B	B	B	B	A	A	B	A	B	A	A	B	B	A	A	A	B	B	B	B	B	A	B	A	A	B	A	-	A	B	A	B	-	A	B	B	A	B	B	A	B	A	B	B	A	A	-
	AANE_0	B	A	B	B	B	A	A	B	A	B	A	A	B	A	A	A	A	B	B	B	B	B	A	B	B	A	B	A	B	A	B	A	B	B	A	B	-	A	B	B	A	B	A	B	B	B	A	-
	AGOR_0	B	A	B	B	B	A	A	B	A	B	A	A	B	A	A	A	A	B	A	B	B	B	A	B	B	A	-	A	B	-	B	A	B	B	A	B	-	A	B	B	A	B	A	B	B	B	A	-
	AINT_0	A	A	B	B	B	-	A	B	A	B	A	A	B	A	A	B	B	B	A	B	B	B	B	B	B	A	B	A	B	A	B	B	B	B	B	B	A	A	B	B	A	B	A	B	B	-	A	-
	BINR_0	A	A	B	B	B	B	A	B	B	B	A	A	B	A	A	A	B	B	A	B	B	B	B	B	B	A	-	A	B	A	B	B	B	B	B	B	A	A	B	B	A	B	A	B	B	-	B	A
	BACW_0	A	A	B	B	A	B	A	B	B	B	A	A	B	A	A	B	B	B	A	B	B	B	B	B	B	A	-	A	B	A	B	B	B	B	B	B	A	A	B	B	A	B	A	B	B	-	B	A
	CCQN_0	A	A	B	B	A	B	A	B	B	B	A	A	B	A	A	B	B	B	A	B	B	B	B	B	B	A	B	A	B	A	B	B	B	B	B	B	A	A	B	B	A	B	A	B	B	-	B	A
	AKSH_0	A	A	B	B	A	B	A	B	B	B	A	A	B	A	A	B	A	B	A	B	B	B	B	B	B	A	A	A	B	A	B	B	B	B	A	B	A	A	B	B	A	B	A	B	B	-	B	A
	BTNJ_0	A	A	B	B	A	B	A	B	B	B	A	A	B	A	A	B	A	A	A	B	B	B	B	B	B	A	A	A	B	A	B	B	B	B	A	B	A	A	A	A	A	A	A	B	B	-	B	A
	CALP_0	A	A	B	B	A	B	A	B	B	B	A	A	B	A	A	B	A	A	A	B	A	B	B	B	B	A	A	A	B	A	B	B	B	B	A	B	-	A	A	A	A	A	A	B	B	B	B	A
	BBIV_0	A	A	B	A	A	B	A	B	A	B	B	A	B	A	B	B	A	A	A	B	A	B	B	B	B	A	-	A	B	A	B	B	B	B	A	B	A	A	A	A	A	A	A	B	B	B	B	A
	BIFE_0	A	A	B	A	A	B	A	B	A	B	B	A	B	A	B	B	A	A	A	B	A	B	B	B	B	A	A	A	B	A	B	B	B	A	A	B	B	A	A	A	A	A	A	B	B	B	B	A
	BWQW_0	A	A	B	A	A	B	A	B	-	B	B	A	B	A	B	B	A	A	A	B	A	B	B	B	B	A	-	A	B	A	B	B	B	B	A	B	B	B	A	A	A	A	A	A	A	B	B	A
	AYNY_0	A	A	B	B	A	B	A	B	-	B	A	A	B	A	B	B	A	A	A	A	A	B	B	B	B	A	A	A	B	A	B	B	B	B	A	B	B	B	B	A	A	A	A	A	A	B	B	B
	CACQ_0	A	B	B	B	A	B	A	B	B	B	A	A	B	A	B	B	A	A	A	A	A	B	B	B	A	A	A	A	B	A	B	B	B	B	A	B	B	B	B	A	A	A	A	A	A	B	B	B
	BKSG_0	A	B	A	B	A	B	B	B	A	B	A	A	B	A	B	A	A	A	A	A	A	B	B	A	A	A	A	A	B	A	B	B	B	B	A	B	B	B	B	A	A	A	A	A	A	B	B	B
	CCGP_0	B	A	A	B	A	B	B	B	A	B	A	A	B	A	B	A	A	A	A	A	A	B	B	A	A	A	A	A	B	A	B	B	B	B	A	B	B	B	A	A	A	A	A	A	A	B	B	B
	BYOK_0	B	A	A	B	A	A	B	B	A	B	A	A	B	A	B	A	A	A	A	A	A	B	B	A	A	A	A	A	B	A	A	B	B	B	A	B	B	B	A	A	A	A	A	A	A	B	B	B
	ALEZ_0	B	A	A	B	A	A	B	B	A	B	B	A	B	A	B	A	A	A	A	A	A	B	B	A	A	A	A	A	B	A	A	B	B	B	A	B	B	B	A	A	A	A	A	A	A	B	B	B
	BJHD_0	B	A	B	B	A	A	B	B	B	B	B	A	A	A	B	A	A	A	A	A	A	B	B	A	A	A	A	A	B	A	A	B	B	B	A	B	-	B	A	A	A	A	A	A	A	B	B	B
	AOKK_0	B	A	B	A	A	A	B	B	B	B	B	A	A	A	A	A	A	B	A	B	A	B	B	A	A	A	A	A	-	A	A	B	B	A	A	B	B	B	A	A	A	A	A	A	A	B	-	B
	BYYO_0	B	A	B	A	A	A	B	-	B	B	B	A	A	A	A	A	A	B	A	B	A	B	A	A	A	A	A	A	B	A	A	A	B	A	A	B	B	B	A	A	A	A	A	A	A	B	B	B
	AITF_0	B	A	B	A	A	A	B	A	B	B	B	A	A	A	A	A	A	B	A	B	A	B	A	A	A	A	A	A	B	A	A	A	B	A	A	B	B	B	A	A	A	A	A	A	A	A	B	B
	BXAU_0	B	A	B	A	A	A	B	A	B	B	B	A	A	A	A	A	A	B	A	B	A	B	A	A	B	A	A	A	B	A	A	A	B	A	A	B	B	B	A	A	A	A	A	A	A	A	B	B
	BITD_0	B	A	B	A	A	A	B	A	B	B	B	A	A	A	A	A	A	B	A	B	A	B	A	A	B	A	A	A	B	A	A	A	B	A	A	B	B	B	A	A	A	A	A	A	A	A	B	B
	AESI_0	B	A	B	A	A	A	B	A	B	B	B	A	A	A	A	A	A	B	A	B	A	B	A	A	B	A	A	A	B	A	A	A	B	A	A	B	B	B	A	A	A	B	B	A	A	A	B	B
	BWWP_0	B	A	B	A	A	A	B	A	B	B	B	A	A	B	A	A	A	B	A	B	A	B	A	A	B	A	A	A	B	A	A	A	B	A	A	B	B	B	A	A	A	A	B	A	A	A	B	B
	AYSH_0	B	A	B	A	A	A	B	A	B	B	B	A	A	B	A	A	A	B	A	B	A	B	A	A	B	A	A	A	B	A	A	A	B	A	A	B	B	B	A	A	A	A	B	A	B	A	B	B
	AHNN_0	B	A	B	A	A	A	B	A	B	B	B	A	A	B	A	A	A	B	A	B	A	B	A	A	B	A	-	A	B	A	A	A	B	A	A	B	B	B	A	A	A	A	B	A	B	A	B	B
	BJNR_0	B	A	B	A	A	A	B	A	B	A	B	A	A	B	A	A	A	B	A	B	A	B	A	A	B	A	B	A	B	A	A	A	B	A	A	B	B	B	A	A	A	A	B	A	B	A	B	A
	ANSM_0	B	A	B	A	A	A	B	A	B	A	B	A	A	B	A	A	B	B	A	B	A	B	A	A	B	A	B	A	B	-	A	A	B	A	B	B	B	B	A	A	A	A	B	A	B	A	B	A
	AFGU_0	B	A	B	A	A	A	B	-	B	A	B	A	A	B	A	A	B	B	A	B	A	B	A	A	B	A	-	A	B	A	A	A	B	A	B	B	B	B	A	A	B	A	B	A	B	A	B	A
	BLQS_2	B	A	B	A	A	A	B	A	B	A	B	A	A	B	A	A	B	B	A	B	A	B	A	A	B	A	-	A	B	A	A	A	B	A	B	B	B	B	A	A	B	A	B	A	B	A	B	A
	AKTU_0	B	A	B	A	A	A	B	A	-	A	B	A	A	B	A	A	B	B	A	B	A	B	A	A	B	A	B	A	B	A	A	A	B	A	B	B	B	B	A	A	A	A	B	A	B	A	B	A
	ATIG_0	B	A	B	A	-	A	B	A	B	A	B	A	A	B	A	A	B	B	A	B	A	B	A	A	B	A	B	A	B	A	A	A	B	A	B	B	B	B	A	A	A	A	B	A	B	A	B	A
	BXZU_0	B	A	A	A	B	A	B	A	B	A	-	A	A	B	A	A	B	A	A	B	A	B	A	A	-	A	-	B	B	A	A	A	B	A	B	B	B	B	A	A	A	A	B	A	B	A	B	A
	BYTK_0	B	A	A	A	B	A	B	A	B	A	-	A	A	B	A	A	B	A	A	A	A	B	A	A	A	A	B	A	B	A	A	A	B	A	B	B	B	B	A	A	A	A	B	A	B	A	B	A
	AEUN_0	-	A	A	A	-	A	-	B	B	A	B	A	A	B	A	A	B	A	A	A	A	B	A	A	A	A	B	A	B	A	A	A	B	A	B	B	B	B	A	A	B	A	B	B	B	A	-	A
	CACW_0	B	A	A	A	B	A	B	B	B	A	B	A	A	B	A	A	B	A	A	A	A	A	A	A	A	A	B	A	B	A	A	A	B	A	B	B	B	B	A	A	B	B	B	B	B	A	B	A
	BJVT_0	B	A	A	A	B	A	B	B	B	A	B	A	A	B	A	A	B	A	A	A	A	A	A	A	A	A	B	A	B	A	A	A	B	A	B	B	B	B	A	A	B	B	B	B	B	A	B	A
	AVXS_0	B	A	A	A	B	A	B	B	B	B	B	A	A	B	A	A	B	A	A	A	A	A	A	A	A	A	B	A	B	B	A	A	B	A	B	B	-	B	A	A	B	B	B	B	B	A	A	A
	AYIT_0	-	A	A	A	B	A	B	B	B	A	B	A	A	B	A	A	B	A	A	A	A	A	A	B	A	A	B	A	B	A	A	A	B	A	B	B	A	B	A	A	B	A	A	B	B	A	A	A
	BCBF_0	B	A	A	A	B	A	B	B	B	B	B	A	A	B	A	A	B	A	A	A	A	A	A	B	A	A	B	A	B	B	B	A	B	A	B	B	A	B	A	A	B	A	A	B	B	B	A	A
	AXKC_0	B	B	A	A	B	A	B	B	B	B	B	A	A	B	A	A	B	A	A	A	A	A	A	B	A	A	B	-	B	B	B	A	B	A	B	B	A	B	A	A	B	A	A	B	B	B	A	A
	APIR_2	B	A	A	A	B	A	B	B	B	B	B	B	A	B	A	A	B	B	A	A	A	A	A	B	A	A	B	A	A	B	B	A	B	A	B	B	A	B	A	A	B	A	A	B	B	B	A	A
	AHEV_0	B	A	A	A	B	A	B	B	B	B	B	B	A	B	B	A	B	B	A	A	A	A	A	B	A	A	B	A	A	B	B	A	B	A	B	B	A	B	A	A	B	A	A	B	B	B	A	A
	AOPV_0	B	A	A	A	B	A	B	B	A	B	B	B	A	B	B	A	B	A	A	A	B	A	A	B	A	A	B	A	A	B	B	A	B	A	B	B	A	B	A	A	B	A	A	B	B	B	A	A
	BNVS_0	B	A	A	A	B	A	-	B	A	B	B	B	A	B	B	B	B	A	A	A	-	A	A	B	A	A	B	B	B	B	B	A	B	A	B	B	A	B	A	A	B	A	A	B	B	B	A	A
	BDIA_0	B	A	A	A	B	A	A	B	A	B	B	B	A	B	B	B	B	A	A	A	B	A	A	B	A	A	B	B	B	B	B	A	B	A	B	B	A	B	A	A	B	B	A	B	B	B	A	A
	BRZR_0	B	A	A	A	B	A	A	B	A	B	B	B	A	B	B	B	B	A	A	B	B	A	A	B	A	A	B	B	A	B	B	A	B	A	B	B	A	B	A	A	B	B	A	B	B	B	A	A
	BAHR_0	B	A	A	B	B	A	A	A	A	B	B	B	A	B	B	B	B	A	A	A	B	A	A	B	A	A	B	B	A	B	B	A	B	A	B	B	A	B	A	A	B	B	A	B	B	B	A	A
	AYVH_0	B	A	A	B	B	A	A	A	A	B	B	B	A	B	B	B	B	A	A	A	B	A	A	B	A	A	B	B	A	B	B	A	B	A	B	B	A	B	A	A	B	B	A	B	B	B	A	A
	BHED_0	B	A	A	B	B	A	A	A	A	B	B	B	A	B	B	B	B	A	A	A	B	A	A	B	A	A	-	B	A	B	B	A	B	A	B	B	A	B	A	A	B	B	A	B	B	B	A	A
	BTJX_0	B	A	A	B	B	A	A	A	A	B	B	B	A	B	B	B	B	A	A	A	A	A	A	B	A	A	B	B	A	B	B	A	B	A	B	B	A	B	A	A	B	B	A	B	B	B	A	A
	CCQJ_0	B	A	A	B	B	A	A	A	A	B	B	B	A	B	A	B	B	A	A	B	A	A	A	B	A	A	B	B	B	B	B	A	B	A	B	B	A	B	A	A	B	B	A	B	B	B	A	A
	BVLK_0	B	A	A	B	B	A	A	A	A	B	B	B	A	B	A	B	B	A	A	B	A	A	A	B	A	A	B	B	B	B	B	A	B	A	B	B	A	B	A	A	B	A	A	B	B	B	A	B
	AGCE_0	B	A	A	B	B	A	A	A	A	B	B	B	A	B	A	B	B	A	A	B	A	A	A	B	A	A	B	B	B	B	B	A	A	A	B	B	A	B	A	A	B	B	A	B	B	B	A	B
	BXZE_0	B	A	A	B	B	A	A	A	A	B	B	B	A	B	A	B	B	A	A	B	A	A	A	B	A	A	-	B	B	B	B	A	A	A	B	-	A	B	A	A	B	B	A	B	A	B	A	B
	BDHO_0	A	A	A	B	B	A	A	A	A	B	B	B	A	B	A	B	B	A	A	B	A	A	A	B	B	A	B	B	B	B	B	A	A	A	B	-	A	B	A	A	B	B	A	B	A	B	A	B
	AQAO_0	A	A	A	B	B	A	A	A	A	B	B	B	A	B	A	B	B	A	A	B	A	A	A	B	B	A	B	B	B	B	B	A	A	A	B	A	A	B	A	A	B	B	A	B	B	B	A	B
	AJRL_0	A	A	A	B	B	A	A	A	A	B	B	B	A	B	A	B	B	A	A	B	B	A	A	B	B	A	B	B	B	B	B	A	A	A	B	A	A	B	A	A	B	A	A	B	B	B	A	B
	BABM_0	A	A	A	B	B	A	A	A	A	B	B	B	A	B	A	B	B	A	A	B	B	A	B	B	B	A	B	B	B	B	B	B	A	A	B	A	-	B	B	A	B	A	A	B	B	B	A	B
	ARIU_0	A	A	A	B	B	A	A	A	A	B	B	B	A	B	A	B	B	A	A	A	B	A	B	B	B	A	B	B	B	B	B	B	A	A	B	A	-	A	B	A	B	A	A	B	B	B	A	B
	BYIU_0	A	A	A	B	B	A	A	A	A	B	B	B	A	B	A	B	B	A	A	A	B	A	B	B	B	A	B	B	B	B	B	B	A	A	B	A	-	A	B	A	B	A	A	B	B	B	A	B
	AOZL_0	A	A	A	B	B	A	A	A	A	B	B	B	A	B	A	B	B	A	A	A	B	A	B	B	B	A	B	B	B	B	B	B	B	A	B	A	-	A	B	A	B	A	A	A	B	B	A	B
	BPLY_0	A	A	A	B	B	A	A	A	A	B	B	B	A	B	A	B	B	A	A	A	B	A	B	B	B	A	B	B	B	B	B	B	B	A	B	A	-	A	B	A	B	A	A	A	B	B	A	B
	AYQA_0	A	A	A	B	B	A	A	A	B	A	B	B	A	B	A	B	B	A	A	A	B	B	B	B	B	A	B	B	B	B	B	B	B	A	B	A	A	A	B	A	B	A	A	A	B	B	A	A
	BGRW_0	A	A	A	B	B	A	A	A	B	A	B	B	A	B	A	B	B	A	-	A	B	B	B	A	B	A	B	B	B	B	B	B	B	A	B	A	A	A	B	A	B	A	A	B	B	B	A	A
	BIDW_0	A	A	A	B	B	A	A	A	B	A	B	B	A	B	A	B	B	A	B	A	B	B	A	-	B	A	B	B	B	A	B	A	B	A	B	A	A	A	B	A	B	A	A	B	B	B	B	A
	BDMB_0	A	A	A	B	A	A	A	A	B	A	B	B	A	B	A	B	B	A	B	A	B	B	A	-	B	A	B	B	B	A	B	A	B	A	B	A	A	A	B	A	A	A	A	B	A	B	B	A
	BQVX_0	A	A	A	B	A	A	A	A	B	A	B	B	A	B	A	B	B	A	B	A	B	B	A	-	B	A	B	B	B	A	B	A	B	A	B	A	A	A	B	A	A	A	A	A	A	B	B	A
	AXYR_0	A	A	A	B	B	A	A	A	B	A	B	B	A	B	A	B	B	A	B	A	B	B	A	-	B	B	B	B	A	A	B	A	B	A	B	A	B	A	B	A	A	A	A	B	B	B	B	A
	CAFK_0	A	A	A	B	B	A	A	B	B	A	B	B	A	B	A	B	B	A	B	A	B	B	A	-	B	B	B	B	A	A	B	A	B	A	B	A	B	A	A	A	A	A	A	B	B	B	B	A
	BYHZ_0	A	A	A	B	B	A	B	B	B	A	B	B	B	B	A	B	B	A	B	A	B	B	A	A	B	B	B	B	A	A	B	A	B	A	B	B	B	B	A	A	A	A	A	B	B	B	B	A
	AVXX_0	A	A	A	B	B	A	B	B	B	A	B	B	-	A	A	B	B	B	B	A	B	B	A	A	A	B	B	B	A	A	B	A	B	A	B	B	B	A	A	A	A	A	A	B	B	B	B	A
	AFOT_0	A	A	A	B	B	A	B	B	B	A	B	B	B	A	A	B	B	B	B	A	B	B	A	A	A	B	B	B	A	A	B	A	B	A	B	B	B	-	A	A	A	A	A	B	B	B	B	A
	CCHC_0	A	A	A	B	B	A	B	B	B	A	A	B	-	A	A	B	B	B	B	A	B	B	A	A	A	B	B	B	A	A	B	A	B	A	B	B	B	-	A	A	A	A	A	B	B	B	B	A
	AXDT_0	A	B	A	B	B	A	B	B	B	A	A	B	A	A	B	B	B	B	B	A	B	B	A	A	A	B	B	B	A	A	B	A	B	A	B	B	A	A	A	A	A	A	A	B	B	B	B	A
	AJVD_0	A	B	A	B	B	B	B	B	B	-	A	B	A	A	B	B	B	B	B	A	B	B	A	A	A	B	B	B	A	A	B	A	B	A	B	B	A	A	A	A	A	A	A	B	B	A	B	A
	AZLB_0	-	B	A	B	B	B	B	B	B	-	A	B	-	A	B	B	B	B	B	A	B	B	A	A	A	B	B	B	A	A	B	A	B	A	B	B	A	A	A	A	A	A	A	B	B	A	B	A
	AYFQ_2	A	B	A	B	B	B	B	B	B	B	A	B	-	A	B	B	B	B	B	A	B	-	A	A	A	B	B	B	A	A	B	A	B	A	B	B	A	A	A	A	A	A	A	B	B	A	B	A
	AVYO_0	A	B	A	B	B	B	B	B	B	-	A	B	-	A	B	A	B	B	B	A	B	B	A	A	A	B	B	B	A	A	B	A	B	A	B	B	A	A	A	A	A	A	A	B	B	A	B	A
	BBCN_0	A	B	A	B	B	B	B	B	B	-	A	B	-	A	B	A	B	B	B	A	B	B	A	A	A	B	B	B	A	A	B	A	B	A	B	B	A	A	A	A	A	A	A	B	B	A	B	A
	AUDR_0	A	B	A	B	B	B	B	B	B	A	A	B	-	A	B	A	B	B	B	A	B	B	A	A	A	B	B	B	A	A	B	A	B	A	B	B	A	A	A	A	A	A	A	B	B	A	B	A
	CAJE_0	A	B	A	B	B	B	B	B	B	A	A	B	B	A	B	A	B	B	B	A	B	A	A	A	A	B	B	B	A	A	B	A	B	A	B	B	A	A	A	A	A	A	A	B	B	B	B	A
	BIFQ_0	B	B	A	B	A	A	B	B	B	B	A	A	A	B	B	A	B	B	B	A	B	B	A	A	-	B	A	A	B	A	A	A	A	B	B	B	B	A	A	A	A	B	A	A	A	A	A	A
	AVEJ_0	B	B	A	B	A	A	B	B	B	B	A	A	A	B	B	A	B	B	B	A	B	B	A	A	-	B	-	A	B	A	A	A	A	B	B	B	B	A	A	A	A	B	A	A	A	A	A	A
	AGMS_0	B	B	A	B	A	A	B	B	B	B	A	A	A	B	B	A	B	B	B	A	B	B	A	A	-	B	A	A	B	A	A	A	A	B	B	B	B	A	A	A	A	B	A	A	A	A	B	A
	AVZD_0	B	B	A	B	A	A	B	B	B	B	A	A	A	A	B	A	B	B	B	A	B	B	A	A	-	B	A	A	B	A	A	A	A	B	B	B	B	A	A	A	A	B	A	A	A	B	B	A
	AVLF_0	B	B	A	B	A	A	B	B	B	B	A	A	A	A	B	A	B	B	B	A	B	B	A	A	-	B	A	A	B	A	A	A	A	B	B	B	B	A	B	A	A	B	A	A	A	B	B	A
	AUOU_0	A	B	A	B	A	A	B	B	B	B	A	A	A	A	B	A	B	B	B	A	B	A	A	A	-	B	A	A	A	A	A	A	A	B	B	B	B	A	B	A	A	B	A	A	A	B	B	A
	AVCC_0	A	B	A	B	A	A	B	B	-	B	A	A	A	A	B	A	B	B	B	A	B	A	A	A	-	B	-	A	A	A	A	A	A	B	B	B	B	A	B	B	A	B	A	A	A	B	B	A
	AYOB_0	A	B	A	B	A	A	B	B	B	B	A	A	B	A	B	A	B	B	B	A	B	A	A	A	-	B	-	A	A	A	A	A	A	B	B	B	A	A	A	B	A	B	B	A	A	B	B	A
	BUZC_0	A	B	A	B	A	A	B	B	B	B	A	A	B	A	B	A	B	B	B	A	B	A	A	A	-	B	-	A	A	A	B	A	A	B	B	B	A	A	A	B	A	B	B	A	A	B	B	A
	ATWC_0	A	B	-	B	A	A	B	B	B	B	A	A	B	A	B	A	B	B	B	A	B	A	A	B	-	B	A	A	A	A	B	A	A	B	B	B	A	A	A	B	A	B	B	A	A	B	B	A
	BPXH_0	A	B	A	B	A	A	B	B	B	B	A	A	B	A	B	A	B	B	B	A	B	A	A	B	-	B	A	A	A	A	B	-	A	B	B	B	A	A	A	B	A	B	B	A	A	B	B	A
	BSDA_0	A	B	A	B	A	A	B	B	B	B	A	A	B	A	B	A	A	B	B	A	B	A	A	B	A	B	A	A	A	A	B	A	A	B	A	-	A	A	A	B	A	B	B	A	B	B	B	A
	BHRW_0	A	B	A	B	A	A	B	B	B	B	A	A	B	A	B	A	B	B	B	A	B	A	A	B	A	B	A	A	A	A	B	A	A	B	B	B	A	A	A	B	B	B	B	A	B	B	B	A
	BRSQ_0	A	B	A	B	A	A	B	B	A	B	A	B	B	A	B	A	B	B	B	A	B	A	A	B	A	B	A	A	A	B	B	A	A	B	B	B	A	A	A	B	B	B	B	A	B	B	B	A
	BORA_0	A	B	A	B	A	A	B	B	A	B	A	B	B	A	B	A	B	B	B	A	A	A	A	B	A	B	A	A	A	B	B	A	A	B	A	A	A	A	A	B	B	B	B	A	B	B	B	A
	BTGG_0	A	B	A	B	A	A	B	B	A	B	A	B	B	A	B	A	B	B	B	A	A	A	A	B	A	B	A	A	A	B	B	A	A	B	A	A	A	A	A	B	B	B	B	A	B	B	B	A
	BTTL_0	A	B	A	B	A	A	B	B	A	B	A	B	B	A	B	A	B	B	B	A	B	A	A	B	A	B	A	A	A	B	B	A	A	B	B	A	A	A	A	B	B	B	B	A	B	B	B	A
	AGNB_0	A	B	A	B	A	B	B	B	A	B	A	B	B	A	A	A	B	B	B	A	B	A	A	B	A	B	-	A	A	B	A	A	A	B	B	A	A	A	A	B	B	B	B	A	B	B	B	A
	AVOO_0	A	B	A	B	A	B	B	B	A	B	A	B	B	A	B	A	B	B	B	A	B	A	A	B	A	B	A	A	A	A	A	A	A	B	B	A	A	A	A	B	B	B	B	A	B	A	B	A
	AGMT_0	A	A	A	B	A	B	B	B	A	-	A	B	B	A	B	A	B	B	B	A	-	A	A	B	A	B	A	A	A	B	A	A	A	B	B	A	A	B	A	B	B	B	B	A	B	-	B	A
	AQEM_0	A	A	A	B	A	B	B	B	A	A	A	B	B	A	B	A	B	B	B	A	B	A	A	B	A	B	A	A	A	B	A	A	A	B	B	A	A	B	A	B	B	B	B	A	B	A	B	A
	ASEI_0	A	A	A	B	A	B	B	B	A	A	A	B	B	A	B	A	B	B	B	A	A	A	A	B	A	B	A	A	A	B	A	A	A	B	B	A	A	B	A	B	B	B	B	A	B	A	B	A
	CAFW_0	A	A	A	B	A	B	B	B	A	A	A	B	B	A	B	A	B	B	B	A	A	A	A	B	A	B	A	A	-	B	A	A	A	B	B	A	A	B	A	B	B	B	B	A	B	A	B	B
	BBFH_2	A	A	B	B	A	B	B	B	A	A	B	B	B	A	A	A	B	B	B	A	A	A	A	B	A	B	A	A	B	B	A	A	A	B	B	A	A	B	A	B	B	B	B	A	B	A	B	B
	AAYB_0	A	A	B	B	A	B	B	B	A	A	B	B	B	A	A	A	B	B	B	A	A	A	A	B	A	B	A	A	B	-	A	A	A	B	B	A	A	B	B	B	B	B	B	A	A	A	-	B
	ANYR_0	A	A	A	B	A	B	B	B	A	A	B	B	B	B	A	A	B	B	B	A	A	A	A	B	A	B	A	A	B	B	A	A	A	B	B	A	A	B	B	B	B	A	B	A	B	A	B	B
	CCAV_0	A	A	A	B	A	B	B	B	A	A	B	B	A	B	A	A	B	B	B	A	A	A	A	B	A	B	A	B	B	B	A	A	A	B	B	A	A	B	B	B	B	A	B	A	B	A	B	A
	BTDX_0	A	B	A	B	A	B	B	B	A	A	B	B	A	B	A	A	B	B	B	A	A	A	A	B	A	B	A	B	B	B	A	A	A	B	B	A	A	B	B	-	B	A	B	A	B	A	-	A
	AFGO_0	A	B	A	B	A	B	B	B	A	A	B	B	A	B	A	A	B	A	B	A	A	A	A	B	A	B	A	B	B	B	A	A	A	B	B	-	A	B	B	B	B	A	B	A	B	A	B	A
	BWUM_0	A	B	A	B	A	B	B	B	A	A	B	B	A	B	A	A	B	A	B	A	A	B	A	B	A	B	A	B	B	B	A	A	A	B	B	B	A	B	B	B	B	A	B	A	B	A	B	A
	AJXR_0	A	B	A	B	A	B	B	B	B	A	B	B	A	B	A	A	B	A	B	A	A	B	A	B	A	B	A	B	A	B	A	A	A	B	B	A	A	B	B	A	B	A	B	-	B	A	B	A
	ASPY_0	A	B	A	A	A	B	A	B	B	A	B	B	A	B	A	A	B	A	B	A	A	B	A	B	A	B	-	B	A	B	A	A	A	B	B	A	A	B	B	A	B	A	B	-	B	A	B	A
	BYRH_0	B	B	A	A	A	B	A	B	B	A	B	B	A	B	A	B	B	A	B	B	A	B	A	B	A	B	A	B	A	B	A	A	A	B	B	A	A	B	B	A	B	A	B	-	B	A	B	A
	AOYL_0	B	B	A	A	A	B	A	A	B	A	B	B	A	B	A	B	B	A	B	B	A	B	B	B	A	B	B	A	A	B	A	B	A	B	B	A	A	B	B	A	B	A	B	-	-	A	B	A
	BCMF_0	-	B	A	A	A	B	A	A	B	A	A	B	B	B	A	B	B	A	B	B	A	B	B	B	A	B	B	A	A	B	A	B	A	B	B	A	A	B	B	A	B	A	B	A	-	A	B	A
	AHNK_0	B	B	A	A	A	B	A	A	B	A	A	B	B	B	A	B	B	A	B	B	A	B	A	B	A	B	B	A	A	B	A	A	A	B	B	A	A	B	A	B	A	A	B	A	-	A	B	A
	AMCO_0	B	B	A	A	A	B	A	A	B	A	A	B	B	B	A	B	B	A	B	B	A	B	A	B	A	B	B	A	A	B	A	A	A	B	B	A	A	B	A	B	A	A	B	A	-	A	B	B
	BBRC_0	-	B	A	A	A	B	A	A	B	A	A	B	B	B	A	B	A	A	B	B	A	B	B	B	A	B	B	A	B	B	A	B	A	B	A	A	A	B	A	B	A	A	B	A	-	A	B	B
	BICU_0	B	B	A	B	A	B	A	A	B	A	A	-	B	B	A	B	A	A	B	B	A	B	B	B	A	B	B	A	B	B	A	B	B	B	A	A	A	B	A	B	A	A	B	A	-	A	B	B
	BZPC_0	B	B	A	B	A	B	A	A	B	A	A	-	B	B	A	B	A	A	B	B	A	B	B	B	A	B	B	A	B	B	-	B	B	B	A	A	A	A	A	B	A	A	B	A	-	A	B	B
	BJBE_0	B	A	A	B	A	A	A	A	B	A	A	-	B	A	A	B	A	A	B	B	A	B	B	B	A	B	B	A	B	B	-	B	B	A	A	A	A	A	A	B	A	A	B	A	A	A	B	A
	AXWV_0	B	A	A	B	A	A	A	B	B	A	A	-	A	A	A	B	A	A	B	B	A	B	B	B	A	B	B	A	B	B	A	B	B	A	A	A	A	A	A	B	A	A	B	A	A	A	B	A
	BNNW_0	B	A	A	B	A	A	A	B	B	A	A	-	A	A	A	B	A	A	B	B	A	B	B	B	A	B	B	A	B	B	B	B	B	A	A	A	A	A	A	B	A	A	B	A	A	A	B	A
	APHS_0	B	A	A	A	A	A	A	B	B	A	A	A	A	B	A	B	A	A	B	-	A	B	B	B	A	B	B	A	B	B	B	B	B	A	A	A	B	A	A	B	A	A	B	A	A	A	B	A
	BLCL_0	B	A	A	A	A	B	A	B	A	A	A	A	A	B	A	B	A	A	B	B	B	A	B	B	B	B	B	A	B	B	B	B	B	A	A	A	B	A	A	B	A	A	B	A	A	A	B	B
	BFHM_1	B	A	A	A	A	B	A	B	A	A	A	A	B	B	A	B	A	A	B	B	B	A	B	B	B	B	-	A	B	B	B	B	B	A	A	A	B	A	A	B	A	A	B	A	A	A	B	B
	AGPY_0	B	B	A	A	A	B	A	B	A	A	A	A	B	B	A	B	A	A	B	B	B	A	B	B	B	A	A	A	B	B	B	B	B	A	A	A	B	A	A	B	A	A	B	A	A	A	B	B
	AGAL_0	B	B	A	B	A	B	A	B	A	A	A	A	B	B	A	B	A	A	B	B	A	A	B	B	B	A	A	B	B	B	B	B	B	A	A	A	B	A	A	B	A	A	B	A	A	A	B	B
	BHAX_0	B	B	A	B	A	B	A	B	A	A	A	A	B	B	A	B	A	A	B	B	A	A	B	B	B	A	A	B	B	B	B	B	B	A	A	A	B	A	A	B	A	B	B	A	A	A	B	B
	AZTG_0	A	B	A	B	A	-	A	B	A	A	A	A	B	B	A	B	A	A	B	B	A	A	B	B	B	A	A	B	B	B	B	B	B	A	A	A	B	A	A	B	A	B	B	A	A	A	B	B
	BGBK_0	A	B	A	B	A	A	A	B	A	A	A	A	B	B	A	B	A	A	B	B	A	A	B	A	B	A	A	B	B	B	B	B	B	-	A	A	B	A	A	B	A	B	B	A	A	A	B	B
	BROE_0	A	B	A	B	A	B	A	B	A	A	A	A	-	B	A	B	A	A	B	A	A	A	B	A	B	A	A	B	B	B	B	B	B	-	A	A	B	A	A	B	A	B	B	A	A	A	B	A
	BHQG_0	A	B	A	B	A	A	A	B	A	A	A	A	-	B	A	B	A	A	B	A	A	A	B	A	B	A	A	B	B	B	B	B	B	-	A	A	B	A	A	B	A	B	B	A	A	A	A	-
	AOAY_0	A	B	A	B	A	A	A	B	A	A	B	A	-	B	A	B	A	A	B	A	A	A	B	A	B	A	A	B	B	B	B	B	B	-	A	A	B	A	A	B	B	B	B	A	A	A	A	A
	BHPB_0	A	B	A	B	A	A	A	B	A	A	B	A	-	B	A	B	A	A	B	A	A	A	B	A	B	A	A	B	B	B	B	B	B	A	A	A	B	A	A	B	B	B	B	A	A	A	A	A
	BIWZ_0	A	B	A	B	A	A	A	B	A	A	B	A	-	B	A	B	A	A	B	A	A	B	B	A	B	A	A	B	B	B	B	B	B	A	A	A	B	A	A	B	A	A	B	B	A	A	A	A
	AFYC_1	A	A	B	A	A	B	A	A	B	A	B	A	A	B	B	A	A	B	B	B	A	A	A	B	B	A	B	A	B	B	A	A	A	B	A	A	B	A	B	A	A	A	B	B	B	A	B	A
	AXRM_0	A	A	B	A	A	B	A	A	B	A	B	A	A	B	B	A	A	B	B	B	A	A	A	B	B	A	B	A	B	B	A	A	A	B	A	A	B	A	B	A	A	A	B	B	B	A	-	A
	ALCK_0	A	A	B	A	A	B	A	A	B	A	B	A	A	B	B	A	A	B	B	B	A	A	A	B	B	A	B	A	B	B	A	A	A	B	A	A	B	A	B	A	B	A	B	B	B	A	B	A
	AVFK_0	A	A	B	A	A	B	A	A	B	A	B	A	A	B	B	A	A	B	B	B	A	A	A	B	B	A	B	A	B	B	A	A	A	B	A	A	B	A	B	A	B	A	B	B	B	A	-	A
	AEVH_0	B	A	B	A	A	B	A	A	B	A	B	A	A	B	B	A	A	B	B	B	A	A	A	B	B	A	B	A	B	B	A	A	A	B	A	A	B	A	B	A	B	A	B	B	B	A	B	A
	BJPK_0	A	A	B	A	A	B	A	A	B	A	B	A	A	B	B	A	A	B	B	B	A	A	A	B	B	A	B	A	B	B	A	A	A	B	A	A	B	A	B	A	A	A	B	B	B	A	B	A
	AYKX_0	A	A	B	A	B	B	A	A	B	A	B	A	A	B	A	A	A	B	B	B	A	A	A	B	B	A	B	A	B	B	A	A	A	B	A	A	B	A	B	A	A	A	B	B	B	A	A	A
	AMVR_0	B	B	B	A	B	B	A	A	B	A	B	A	A	B	A	A	A	B	B	B	A	A	A	B	B	A	B	A	B	B	A	A	A	B	A	A	B	A	B	A	B	A	B	B	B	A	A	A
	AVFF_0	B	B	B	A	B	B	B	A	B	B	B	A	A	B	A	A	A	B	B	B	A	A	A	B	B	A	B	A	B	B	A	A	A	B	A	A	B	A	B	A	B	A	B	B	B	A	A	A
	BECU_0	B	B	B	A	B	B	B	A	B	B	B	A	A	A	A	A	A	B	B	B	A	A	A	B	B	A	B	A	B	B	A	A	A	B	A	A	B	A	B	A	B	A	B	B	B	A	A	A
	CBPQ_0	B	B	B	A	B	B	B	A	B	B	B	A	A	A	A	A	A	B	B	B	A	A	A	A	B	A	B	A	B	B	A	A	A	B	A	A	B	A	B	A	B	A	B	B	B	A	B	A
	ATOF_0	B	A	A	A	B	B	B	A	B	B	A	A	A	A	A	A	A	A	B	B	A	A	A	A	B	A	B	A	B	B	A	A	A	B	A	A	B	A	B	A	B	A	B	B	B	A	B	A
	BVWA_0	A	A	A	A	B	B	B	A	B	B	A	A	A	A	A	A	A	A	B	B	A	A	A	A	B	A	A	A	B	B	A	A	A	B	A	A	B	A	B	A	B	A	B	B	B	A	B	A
	BAKB_0	A	A	A	A	B	B	B	A	B	B	A	A	A	A	A	A	A	A	B	B	A	B	A	A	B	A	A	A	B	B	A	A	A	B	A	A	A	A	B	B	B	A	B	B	B	B	A	A
	AZDK_0	A	B	A	B	B	B	B	A	B	B	A	A	A	A	A	A	A	A	B	B	A	B	-	A	B	A	A	A	B	B	A	A	B	B	A	A	A	A	B	B	B	A	B	B	B	B	A	A
	AYAL_0	A	B	A	B	A	B	B	A	A	B	B	A	A	A	A	A	A	A	B	B	A	A	A	A	B	A	A	A	B	B	A	A	B	B	A	A	A	A	B	B	B	A	B	B	B	B	A	A
	BAIJ_0	A	B	A	B	A	B	B	A	A	B	B	A	A	A	A	A	A	A	B	B	A	A	A	A	B	A	A	B	B	B	A	A	B	B	A	B	A	A	B	B	B	A	B	B	B	B	A	A
	AMVS_0	A	B	A	B	A	B	A	A	A	B	B	A	A	A	A	A	A	A	B	B	A	A	A	A	B	A	A	B	B	B	A	A	B	B	A	B	A	A	B	B	B	A	B	B	B	B	A	A
	BKEO_0	A	B	A	B	A	B	A	A	A	B	B	A	A	A	A	A	A	A	B	B	A	A	A	A	-	A	A	B	B	B	A	A	B	B	A	B	A	A	B	B	B	B	B	B	B	B	A	A
	BDLQ_0	A	B	A	B	A	B	A	A	A	A	B	A	A	A	A	A	A	A	B	B	A	A	A	A	A	A	A	B	B	A	A	A	B	B	A	B	A	A	B	B	B	B	B	B	B	A	A	A
	AFGF_0	A	B	A	B	A	B	A	A	A	A	B	A	A	A	A	A	A	A	B	B	A	A	A	A	A	A	A	B	B	A	A	A	B	B	A	B	A	A	B	B	B	B	A	B	B	A	A	A
	BYTX_0	A	A	A	B	A	B	A	A	A	A	B	A	A	A	A	A	A	A	B	B	A	A	A	A	A	-	A	B	B	A	A	A	B	B	A	A	A	A	B	B	B	B	A	B	B	A	A	A
	AHST_0	B	A	A	B	A	B	A	A	A	A	B	A	A	A	A	A	A	A	B	B	A	A	A	A	A	A	A	B	B	A	A	-	B	B	A	A	A	A	B	B	B	B	A	B	B	A	A	A
	ALSJ_0	B	A	A	B	A	B	A	A	A	A	B	A	A	A	A	A	A	A	B	B	A	A	A	A	A	A	-	B	B	A	A	-	B	B	A	A	A	A	B	B	B	B	A	B	B	A	A	A
	AUNP_0	B	A	A	B	A	B	A	A	A	A	B	A	A	A	A	A	A	A	B	B	A	A	A	B	A	A	A	B	B	A	A	A	B	B	A	B	A	A	B	B	B	B	A	B	B	A	A	A
	BSXH_0	B	A	A	B	A	B	A	A	A	A	B	A	A	A	A	A	A	A	B	B	A	A	A	B	A	A	A	B	B	A	A	A	B	B	A	B	A	A	B	B	B	B	A	B	B	A	A	A
	BZWW_0	B	A	A	B	A	B	B	A	A	A	B	A	A	A	A	B	A	A	B	B	A	A	A	B	A	A	A	B	B	A	A	A	B	B	A	B	A	A	B	B	B	B	A	B	B	A	A	A
	AJEX_0	B	A	A	B	A	B	B	B	A	A	B	A	A	A	A	B	A	A	B	B	A	A	A	B	A	A	A	B	B	A	A	A	B	B	A	B	A	A	B	B	B	B	A	B	B	A	A	A
	ALCH_0	B	A	A	B	A	B	B	B	A	A	B	A	A	A	A	B	A	A	B	B	A	A	A	A	A	A	A	B	B	A	A	A	B	B	A	B	A	A	B	B	B	B	A	B	B	A	A	A
	ASKB_0	B	A	A	B	A	B	B	B	A	A	B	A	A	A	A	B	A	A	B	B	A	A	A	A	A	A	A	B	B	A	-	A	B	-	A	B	A	A	B	B	B	B	A	B	B	A	A	A
	BBOG_1	B	A	A	B	A	B	B	B	-	A	B	A	A	A	A	B	A	A	B	B	A	A	A	A	A	A	A	A	B	A	-	A	B	-	A	B	A	A	B	B	B	B	A	B	B	A	A	A
	AUHA_0	B	A	A	B	A	B	B	B	-	A	A	A	A	A	A	B	A	A	B	B	A	A	A	A	A	A	A	A	B	A	A	A	B	A	A	B	A	B	B	B	B	B	A	B	B	A	A	A
	BFQX_1	B	A	A	B	A	B	B	B	-	A	A	A	A	A	A	B	A	A	B	B	A	A	A	A	A	A	A	A	B	A	A	A	B	A	-	B	A	B	B	B	B	B	A	B	B	A	A	A
	AJJZ_0	B	A	A	B	A	B	B	B	-	A	A	A	A	A	A	B	A	B	B	B	A	A	A	A	A	A	A	-	B	A	A	A	B	A	A	B	A	B	B	B	B	B	A	B	B	A	A	A
	BIXQ_0	A	A	A	B	A	B	B	B	-	A	A	A	A	A	A	B	A	B	B	B	A	A	A	A	A	A	A	-	B	A	A	A	B	A	A	B	A	B	B	B	B	B	A	B	B	A	A	A
	BIKE_0	A	A	A	B	A	B	B	B	-	A	A	A	A	A	A	B	A	B	B	B	A	A	A	A	A	A	A	-	B	A	A	A	B	A	A	B	A	B	B	B	B	A	A	B	B	A	A	A
	BHQE_0	A	A	A	B	A	B	B	B	B	A	A	A	A	A	A	B	B	B	B	B	A	A	A	A	A	A	A	-	B	A	A	A	B	A	B	B	A	B	B	B	B	A	A	B	B	B	A	A
	AOPZ_0	A	A	A	B	A	A	B	B	B	A	A	A	A	A	A	B	B	B	B	B	A	A	A	A	A	A	A	-	B	A	A	A	B	A	B	B	A	B	B	B	B	A	A	B	B	B	A	A
	AIGT_0	A	A	A	B	A	A	B	B	B	A	A	A	A	A	A	A	B	B	B	B	A	B	A	A	A	A	A	A	B	A	A	A	B	A	B	B	A	B	A	B	B	A	A	B	B	B	A	A
	BJBV_0	A	A	A	B	A	A	A	B	B	A	A	A	A	A	-	A	B	B	A	B	A	B	A	B	A	A	A	A	B	A	B	A	B	A	B	A	A	A	A	B	B	A	A	B	B	B	A	A
	AGQD_0	A	A	A	B	A	A	A	B	B	A	A	A	A	A	B	A	B	B	A	B	A	B	A	B	A	A	A	A	B	A	B	A	B	A	B	A	A	A	A	B	B	A	A	B	B	B	A	A
	AXAJ_0	A	A	A	B	A	A	A	B	B	A	A	A	A	A	B	A	B	B	B	B	B	B	-	B	A	B	B	A	B	B	B	A	B	A	B	A	A	A	A	B	B	A	A	B	B	B	A	A
	AGNU_0	A	A	A	B	A	A	A	A	B	A	A	A	A	A	B	A	B	B	B	B	B	B	-	B	A	B	B	A	B	B	B	-	B	A	B	A	A	A	A	B	B	A	A	B	B	B	A	A
	BWAI_0	A	A	A	A	A	A	A	A	B	A	A	A	B	A	B	A	B	B	B	B	B	B	-	B	A	B	B	A	B	B	B	-	B	A	B	A	A	A	A	A	B	A	A	B	B	B	A	A
	AGHK_0	A	A	A	A	A	A	A	A	B	A	A	A	B	A	B	A	B	B	B	B	A	B	-	B	A	B	-	A	B	B	B	-	B	A	B	A	A	A	A	A	B	A	A	B	B	B	A	A
	BIJT_0	A	A	A	A	A	A	A	A	B	A	A	A	B	A	B	A	B	B	B	B	B	B	-	B	A	B	B	A	B	B	B	A	B	A	B	A	A	-	A	A	B	A	A	B	B	B	B	A
	BAVS_0	A	A	A	A	A	A	A	A	B	A	A	B	B	A	B	A	B	B	B	B	B	B	B	B	A	B	B	A	B	B	B	B	B	A	B	A	A	-	A	A	B	A	A	B	B	B	B	A
	APNH_0	A	A	A	A	A	A	A	A	B	A	A	B	B	A	B	A	B	B	B	B	B	B	B	B	A	B	B	A	B	B	B	B	B	A	B	A	A	-	A	A	B	A	A	B	B	B	B	A
	BLHX_2	A	A	A	A	A	A	A	A	B	A	A	B	B	A	B	A	B	B	-	B	B	B	B	B	A	B	B	A	B	B	B	B	B	A	B	A	B	A	A	A	B	A	A	B	B	B	B	A
	BSWD_0	A	A	A	A	A	A	A	A	B	A	A	B	B	A	B	A	B	B	B	B	B	B	B	B	A	B	B	A	B	B	B	B	B	A	B	A	B	A	A	A	A	A	A	B	B	B	B	A
	AWBC_0	A	A	A	A	A	A	A	A	B	A	A	B	B	A	B	B	B	B	A	B	B	B	B	B	A	B	B	A	B	B	B	B	B	A	B	A	B	A	A	A	A	A	A	B	B	B	A	A
	AHUV_0	A	A	A	A	A	A	A	A	B	A	A	B	B	A	B	B	B	A	A	B	B	B	B	B	A	B	B	A	A	B	B	B	B	A	B	A	B	A	A	A	A	A	A	B	B	B	A	A
	BBHI_0	B	A	A	A	A	A	A	A	B	A	A	B	B	A	B	B	B	A	A	B	B	A	-	B	B	B	B	A	A	B	B	B	B	B	B	A	B	A	A	A	A	A	A	B	B	B	A	-
	BXRZ_0	B	A	A	A	A	A	A	A	B	A	A	B	B	A	B	B	B	A	A	B	B	A	B	B	B	B	B	B	A	B	B	B	B	B	B	A	A	A	A	B	B	A	A	B	B	A	A	A
	AMLH_0	A	B	A	B	A	A	B	A	A	A	A	B	B	B	B	A	A	A	A	B	B	B	B	A	A	B	B	A	B	B	A	B	B	B	A	B	A	A	A	A	B	A	A	B	B	B	B	A
	AJOY_0	A	B	A	B	A	A	B	A	A	A	A	B	B	B	B	A	A	A	A	B	B	B	B	B	A	B	B	A	B	B	A	B	B	B	A	B	A	A	A	A	B	A	A	A	B	B	B	A
	BNOJ_0	A	B	A	B	A	A	B	A	A	A	A	B	B	B	B	A	A	A	A	B	B	B	A	B	A	B	B	A	B	B	B	A	B	B	A	B	A	A	A	A	B	A	A	A	B	B	B	A
	ALPP_0	A	B	A	B	A	A	A	A	A	B	A	B	B	B	B	A	A	A	A	B	B	B	A	B	A	B	B	A	B	B	B	-	B	B	A	B	A	A	A	B	B	A	A	A	B	B	B	A
	BOBK_0	A	B	A	B	A	A	A	A	A	A	A	B	B	B	B	A	A	A	A	B	B	B	A	B	A	B	B	A	B	B	B	A	B	B	A	B	A	A	A	B	B	A	A	A	B	A	B	A
	BAGR_0	A	B	A	B	A	A	A	A	A	A	A	B	B	B	B	A	A	A	A	B	B	B	A	B	A	B	-	A	B	B	B	A	B	B	A	B	A	A	A	B	B	A	A	A	B	A	B	A
	BICO_0	A	B	A	B	A	A	A	A	A	A	A	B	B	B	B	A	A	A	A	B	B	B	A	B	A	B	B	B	B	A	B	A	B	B	A	B	A	A	A	B	B	A	B	A	B	A	B	A
	AVVG_0	A	B	A	B	A	A	A	A	A	A	A	B	B	B	B	A	A	A	A	B	B	B	A	B	A	B	B	B	B	A	B	A	B	B	A	B	B	A	A	B	B	B	B	A	B	A	B	A
	AGLE_0	A	B	A	B	A	A	A	A	A	A	A	B	B	B	B	A	A	A	A	B	B	B	A	B	A	B	-	B	B	A	B	A	B	B	A	B	B	A	A	B	A	B	B	A	B	A	B	A
	ASJY_0	A	B	B	B	A	A	A	A	A	A	A	B	B	B	B	A	A	A	B	B	B	B	A	B	A	B	B	B	B	A	B	A	B	B	A	B	B	A	A	B	A	B	B	B	B	A	B	A
	CASE_0	A	B	B	B	A	A	A	A	B	A	A	B	B	B	B	A	A	A	B	B	B	B	A	B	A	B	B	B	B	A	A	A	B	B	A	B	B	A	A	B	A	B	B	B	B	A	B	A
	AGEF_0	A	B	B	B	A	A	A	A	B	A	A	B	B	-	B	A	A	-	B	B	B	B	A	B	A	B	B	B	B	A	A	A	B	B	A	B	B	A	A	B	A	B	B	B	B	A	B	A
	ANVY_0	A	B	B	B	A	A	A	A	B	A	A	B	B	-	B	A	A	-	B	B	B	B	A	B	A	B	B	B	B	A	-	A	B	B	A	B	B	A	B	B	A	B	B	B	B	A	B	A
	AFOF_0	A	B	B	B	A	A	A	A	B	A	A	B	B	-	A	A	A	-	B	B	B	A	A	B	A	B	A	B	B	A	A	A	B	B	A	-	B	A	B	B	A	B	B	B	B	A	B	A
	BYFL_0	A	B	B	B	A	A	A	A	-	A	A	B	B	-	B	A	A	-	B	B	B	A	A	A	A	B	A	B	B	A	A	A	B	B	A	-	A	A	B	B	A	B	B	B	A	A	B	A
	BUDV_0	B	B	B	B	A	A	A	B	-	A	A	B	B	B	B	A	A	-	B	B	A	A	A	A	A	B	A	B	B	A	A	A	B	B	A	-	A	A	B	B	A	B	B	B	A	A	B	A
	BYEU_0	B	B	B	B	A	A	A	B	-	A	A	B	B	B	B	A	A	B	B	B	A	A	A	A	A	B	A	B	B	A	A	A	B	B	A	-	A	B	B	B	B	-	-	B	A	A	B	A
	BZIK_0	B	B	B	B	A	A	A	B	-	A	A	B	B	B	B	A	A	B	B	B	A	A	A	A	A	B	A	B	B	A	A	A	B	B	A	-	A	B	B	B	B	-	-	B	B	A	B	A
	BXSF_0	B	B	B	B	A	A	B	B	-	A	A	B	B	B	B	A	A	B	B	B	A	A	A	A	A	B	A	B	B	A	A	A	B	B	A	A	A	B	B	B	B	-	-	A	B	A	B	A
	AIQF_0	B	B	A	B	A	A	B	B	B	A	A	A	B	B	B	A	A	B	B	B	A	A	A	A	A	B	A	B	B	A	A	A	B	B	A	A	A	B	B	B	B	-	-	A	B	A	B	A
	BGDE_0	B	B	A	B	A	A	B	B	B	A	A	A	B	B	B	A	A	B	B	B	A	A	A	A	A	B	A	B	B	A	A	A	A	B	A	A	A	B	B	B	A	A	-	A	B	A	B	A
	AAOY_0	A	B	A	B	A	A	B	B	B	A	A	A	B	B	B	A	A	B	B	B	A	A	A	A	A	B	A	B	B	A	A	A	A	B	A	A	A	B	B	B	A	A	-	A	B	A	B	A
	BLJJ_0	A	B	A	B	A	A	B	B	B	A	A	A	B	B	B	A	A	B	B	B	B	A	A	A	A	B	A	B	B	A	B	A	A	B	A	A	A	A	B	B	A	A	-	A	B	A	B	A
	AQAN_0	A	B	A	B	A	A	B	B	B	A	A	A	B	B	B	A	A	B	B	B	B	A	A	A	A	B	-	B	B	A	B	A	A	B	A	A	A	A	B	B	A	A	-	A	B	A	B	A
	BZPM_0	A	B	A	B	A	A	B	B	B	A	A	A	B	B	A	A	A	B	B	B	B	A	A	A	A	B	A	B	B	A	B	A	B	B	A	A	A	A	B	B	A	-	-	A	B	A	B	A
	BDAX_0	A	B	A	B	A	A	B	B	B	A	A	A	B	B	A	A	A	B	B	B	B	A	A	A	A	B	A	B	B	A	B	A	B	-	A	A	A	A	B	B	A	-	-	A	B	A	B	A
	ASQF_0	A	B	A	B	A	A	B	B	B	A	A	A	B	A	A	A	A	A	B	B	B	A	A	A	A	B	-	B	B	A	B	A	B	B	A	A	A	A	B	B	A	-	-	A	B	A	B	A
	BGUM_0	A	B	A	B	A	A	B	B	B	A	A	A	B	A	A	A	A	A	B	B	B	A	A	A	A	B	A	B	B	A	B	A	B	B	A	A	A	A	B	B	A	-	-	A	B	A	B	A
	BQDJ_0	A	B	A	B	A	A	B	B	B	A	A	A	B	A	-	A	A	A	B	B	B	B	A	A	A	B	A	B	B	A	B	A	B	B	A	A	A	A	B	-	A	-	-	A	B	A	A	A
	AUYX_0	A	B	A	B	A	A	B	B	B	A	A	A	B	A	-	A	A	A	B	B	B	B	A	A	A	B	A	B	B	A	B	A	B	B	A	A	A	A	B	A	B	-	-	A	B	A	A	A
	CCGV_0	A	B	A	B	A	A	B	B	B	A	A	A	B	A	-	A	A	B	B	B	B	B	A	A	A	B	A	B	B	A	B	A	B	A	A	A	A	A	B	A	B	B	-	A	A	A	B	A
	BKZO_0	A	A	A	B	A	A	-	B	B	A	A	A	B	A	-	A	A	B	B	B	B	A	A	B	A	B	A	B	B	A	B	A	B	A	A	A	A	A	B	A	B	B	B	A	A	B	B	A
	AKCQ_0	A	A	A	B	A	A	-	B	B	A	A	A	B	A	A	A	A	B	B	B	B	A	A	B	A	B	A	B	B	A	B	A	B	A	A	A	-	A	B	A	B	B	B	A	A	B	B	A
	BDGP_0	A	A	A	B	A	A	-	B	B	A	A	A	B	A	A	A	A	B	B	B	B	A	A	B	A	B	A	B	B	A	B	A	B	A	A	A	-	A	B	A	B	B	B	A	A	B	B	A
	ANOL_0	A	A	A	B	A	A	-	B	B	A	A	A	B	A	B	A	A	B	B	B	B	A	A	-	A	B	A	B	B	A	B	A	B	A	A	A	-	A	B	A	A	B	B	A	A	B	B	A
	AQUW_0	A	A	A	B	A	A	-	B	B	A	A	A	B	A	B	A	A	B	B	B	B	A	A	-	A	B	A	B	B	A	B	A	B	A	A	A	A	A	B	A	A	B	B	A	A	B	B	A
	BMLU_0	A	A	A	B	A	A	-	B	B	A	B	A	B	A	B	A	A	B	B	B	B	A	A	-	A	B	A	B	B	A	B	A	B	A	A	A	A	A	B	A	A	B	B	A	A	-	B	A
	BYHP_0	A	A	A	B	A	A	-	B	B	A	B	A	B	A	B	A	A	B	B	B	B	A	A	B	-	B	A	B	B	B	B	A	A	A	A	A	A	A	B	A	A	B	B	A	A	B	B	A
	AVUD_0	A	A	A	B	A	A	-	B	B	A	B	A	B	A	B	A	A	B	B	B	B	A	A	A	-	B	A	B	B	B	B	A	A	A	A	A	A	A	B	A	A	B	A	A	A	A	B	A
	BSHC_0	A	A	A	B	A	A	-	B	B	A	B	A	B	A	B	A	A	B	B	B	B	A	A	A	-	B	A	B	A	B	B	A	A	A	A	A	A	B	B	A	A	B	B	A	A	B	B	A
	AIQK_0	A	A	A	B	A	A	-	B	B	A	A	A	B	A	B	A	A	B	B	B	B	A	A	A	A	B	A	B	A	B	B	A	A	A	A	A	A	B	B	A	B	B	B	A	A	B	B	A
	BDVD_1	A	A	A	B	A	A	-	B	B	A	A	A	B	A	B	B	A	B	B	B	B	A	A	A	A	B	A	B	A	B	B	A	A	A	A	A	A	B	-	A	B	B	B	A	A	B	B	A
	ATOQ_0	A	A	A	B	A	A	B	B	B	A	A	A	B	A	B	B	A	B	B	B	B	A	A	A	A	B	A	A	A	A	B	A	A	A	A	A	A	B	-	A	B	B	B	A	A	B	B	A
	BMFA_0	A	A	A	B	A	A	B	B	B	A	A	A	B	A	B	B	A	B	B	B	B	A	A	A	A	B	A	A	A	A	B	A	A	A	A	A	A	B	B	A	B	A	B	A	A	B	B	A
	AWPR_0	A	A	A	B	A	A	B	B	B	A	A	A	B	B	B	B	A	B	B	B	B	B	A	A	A	B	A	A	A	A	B	A	A	A	A	A	A	B	B	A	B	A	B	A	A	B	A	A
	ATGL_0	A	A	A	B	A	A	B	B	B	A	A	A	B	A	B	B	A	B	B	B	B	B	A	A	A	B	A	A	A	A	B	A	A	A	A	A	A	B	B	A	A	A	B	A	A	B	A	A
	BUYO_0	A	A	A	B	A	A	B	B	B	A	A	A	-	A	A	B	A	B	B	B	B	B	A	A	A	B	A	A	A	A	B	A	A	A	A	A	A	B	B	A	A	A	B	B	A	B	A	A
	AGDG_0	A	A	A	B	A	A	B	B	B	A	A	A	-	A	A	A	A	B	B	B	B	B	A	A	A	B	B	A	A	A	B	A	A	A	A	A	A	B	B	A	A	A	B	B	A	B	A	A
	ALAX_0	A	A	A	B	A	A	B	B	B	A	A	A	-	A	A	A	A	B	B	B	B	B	A	A	A	B	B	A	A	A	B	A	A	A	A	A	A	B	B	A	A	A	B	B	A	B	A	A
	BNPH_0	A	A	A	B	A	A	B	B	B	A	A	B	-	A	A	A	B	B	B	B	B	B	B	A	A	B	B	A	A	A	B	A	A	A	B	A	A	B	B	A	A	A	B	B	A	B	A	A
	BDZM_0	A	A	A	B	A	A	B	B	B	A	A	B	-	A	A	A	B	B	B	B	B	B	A	A	A	B	B	A	A	A	A	A	A	A	B	A	A	B	B	A	A	A	B	B	A	B	A	A
	BIZF_1	A	A	A	B	A	A	B	B	B	A	A	B	-	A	A	A	B	B	B	B	B	B	A	A	A	B	B	A	A	A	A	A	A	A	B	A	A	B	B	A	A	A	B	B	A	B	A	A
	AYYG_0	A	A	A	B	A	A	B	B	B	A	A	B	-	A	B	A	B	B	B	B	B	B	A	A	A	B	B	A	A	A	A	A	A	A	B	A	A	B	B	A	A	A	B	B	A	B	A	A
	AZWG_0	A	A	A	B	A	A	B	B	B	B	A	B	-	A	B	A	B	B	B	B	B	B	A	A	A	B	B	A	A	A	A	A	A	A	B	A	A	B	B	A	A	A	B	B	A	B	A	A
	AYPX_0	A	A	-	B	A	A	B	A	B	B	A	B	-	A	B	A	B	B	B	B	B	B	A	A	A	B	B	A	A	A	A	A	A	A	B	A	A	B	B	A	A	A	B	B	-	B	A	A
	BYEN_0	A	A	-	B	A	A	B	A	B	B	A	B	B	B	B	A	B	B	A	B	B	B	A	A	A	B	B	A	A	A	A	A	A	A	B	A	A	B	B	A	A	A	B	B	-	B	A	A
	BFBT_0	A	A	-	B	A	A	B	A	B	B	A	B	A	B	B	A	B	B	A	B	B	B	A	A	A	B	B	A	A	A	A	A	A	A	B	A	A	B	B	A	A	A	B	B	B	B	A	A
	AFMV_1	A	A	-	B	A	A	A	A	B	B	A	B	B	B	B	A	B	B	A	B	B	B	A	A	A	-	B	A	A	A	A	A	A	A	B	A	A	B	B	A	A	A	B	B	B	A	A	A
	AQVF_0	A	A	-	B	A	A	A	A	B	B	A	B	A	B	B	A	B	B	A	B	B	B	A	A	A	B	B	A	A	A	A	A	A	A	B	A	A	B	B	A	A	A	B	B	B	A	A	A
	AKHH_0	A	A	-	B	A	A	A	A	B	B	A	B	A	B	B	A	B	B	A	B	B	B	A	A	A	B	B	A	A	A	A	A	A	A	B	A	A	B	B	A	A	A	B	B	B	A	A	A
	BENR_0	A	A	-	B	A	A	A	A	B	B	A	A	A	B	B	A	B	B	A	B	B	B	A	A	A	B	B	B	A	A	A	A	A	A	B	A	A	B	B	A	A	A	B	B	B	A	A	B
	AUNU_0	A	A	B	B	A	A	A	A	B	B	A	A	A	B	B	A	A	B	A	B	B	B	A	A	A	B	B	B	A	A	A	A	A	A	A	A	A	B	B	A	A	A	B	B	B	A	A	B
	AOBO_0	A	A	B	B	A	A	A	A	B	B	A	A	A	B	B	A	A	B	A	B	B	B	B	A	A	B	B	B	A	A	A	B	A	A	A	A	A	B	B	A	A	A	B	A	A	A	A	B
	BJCW_0	A	A	B	B	A	A	A	A	B	B	A	A	A	B	B	A	A	B	A	B	B	B	B	A	B	B	B	B	A	A	A	B	A	A	A	A	A	B	B	A	A	A	B	A	A	A	A	B
	BTHF_0	A	A	A	B	A	A	A	A	B	A	A	A	A	B	B	A	A	B	A	B	B	B	B	A	B	B	B	A	A	A	A	B	A	A	A	A	A	B	B	A	A	A	B	A	A	A	A	B
	BLGR_0	A	A	A	B	A	A	A	A	B	A	A	A	A	B	B	A	A	B	A	B	B	B	B	A	B	B	B	A	A	A	A	B	A	A	A	A	B	A	B	A	A	A	B	A	A	A	A	B
	AVTS_0	A	A	-	B	A	-	A	B	B	A	A	A	A	A	B	A	A	B	A	B	B	B	B	A	B	B	B	A	A	A	A	B	A	A	A	A	B	A	B	A	A	A	B	A	A	A	A	B
	AFSX_0	A	A	A	B	A	-	A	B	B	A	A	A	A	A	B	A	A	B	A	B	B	B	B	A	B	B	-	A	A	A	A	B	A	A	A	A	B	A	B	A	A	A	B	A	A	A	A	B
	AQST_0	A	A	A	B	A	-	A	B	A	A	A	A	A	A	B	A	A	B	A	B	B	B	B	A	B	B	-	A	A	A	A	B	B	A	A	A	B	A	B	A	A	A	B	A	A	A	A	B
	ABAJ_0	A	A	A	B	A	-	A	B	A	A	A	A	A	A	B	A	A	B	A	B	B	B	B	A	B	B	B	A	A	A	A	B	B	A	A	A	B	A	B	A	A	A	B	A	A	A	A	B
	AOGO_0	A	B	A	B	A	-	A	B	A	A	-	A	A	A	A	A	A	B	A	B	A	B	B	A	B	B	B	A	A	A	A	B	B	A	A	A	B	A	B	A	A	A	B	A	A	A	A	B
	AVSB_0	A	B	A	B	A	-	A	B	A	A	A	A	A	A	A	B	A	B	A	B	A	B	A	A	B	B	B	A	A	A	A	A	B	A	A	A	B	A	B	A	A	A	B	A	A	A	A	B
	AZQR_0	A	B	A	B	A	-	A	B	A	A	A	A	A	A	A	B	A	B	B	B	A	B	A	A	B	B	B	A	A	A	A	A	B	A	A	A	B	A	B	A	A	A	B	A	A	A	B	B
	BWYM_0	A	B	B	B	A	-	A	B	A	A	A	A	A	A	A	B	A	B	B	B	A	B	A	B	A	B	B	A	B	A	A	A	B	B	A	A	B	A	B	A	A	B	B	A	A	A	B	A
	BKBY_0	A	B	B	B	A	-	A	B	A	A	-	A	A	A	A	B	A	B	B	B	A	B	A	B	A	B	-	A	B	A	A	A	B	B	A	A	B	A	B	A	A	A	A	A	A	A	B	A
	BCKQ_0	A	B	B	B	A	A	A	B	A	A	A	A	A	B	A	B	A	B	B	B	A	B	A	B	A	B	B	A	B	A	-	A	B	B	A	A	B	A	B	A	A	A	A	A	A	A	A	A
	ASNU_0	A	B	B	B	A	A	A	B	A	A	A	A	A	B	A	B	A	B	B	B	A	B	A	B	A	A	B	A	B	A	B	A	B	B	A	A	B	A	B	A	A	A	A	A	A	A	A	A
	AQSQ_0	A	B	B	B	A	A	A	B	A	A	A	A	A	B	A	B	A	B	B	B	A	B	A	B	A	A	B	A	B	A	B	A	B	B	A	A	B	A	B	A	A	A	A	A	A	A	A	A
	AKGU_0	A	B	B	B	A	A	A	B	A	A	A	A	A	B	A	B	A	B	B	B	A	B	A	B	A	A	B	A	B	A	B	A	B	B	A	A	B	A	B	A	A	A	B	A	A	A	A	A
	BYTI_0	A	B	B	B	A	A	A	B	A	A	A	A	A	B	A	B	A	B	B	B	A	B	A	B	A	A	B	A	B	A	B	A	B	B	A	A	B	A	B	A	A	A	B	A	A	A	A	A
	BJFQ_0	A	A	A	B	A	A	B	A	B	B	B	B	-	B	A	B	B	B	A	B	B	B	A	A	B	A	B	B	B	A	A	A	A	A	B	A	A	A	B	A	B	B	B	B	B	A	B	B
	BCDW_0	A	A	A	B	A	A	B	B	B	B	B	B	-	B	A	B	B	B	B	B	B	B	A	A	B	A	A	B	B	A	A	A	A	A	B	A	A	A	B	A	B	B	B	B	B	A	-	B
	ATVJ_0	A	A	A	B	A	A	B	B	B	B	B	B	-	B	A	B	B	B	B	B	B	B	A	A	B	A	A	B	B	A	A	A	A	A	B	A	A	A	B	A	A	B	B	B	B	A	-	B
	BUEX_0	A	A	A	B	A	A	B	B	B	B	B	B	-	B	A	B	B	B	B	B	B	B	A	A	B	A	A	B	B	A	A	A	A	A	B	A	A	A	B	A	A	B	B	B	B	A	-	B
	BOEN_0	A	A	A	B	A	A	B	B	B	B	B	B	A	B	A	B	B	B	B	B	B	B	A	A	B	A	A	B	B	A	A	A	A	B	B	A	B	A	B	A	A	B	B	B	B	A	-	B
	BATF_0	A	A	A	B	A	A	B	B	B	B	B	B	A	B	A	B	B	B	B	B	B	B	A	A	B	A	A	B	B	A	A	A	A	B	B	A	B	A	B	A	B	B	B	B	B	A	A	B
	BJXE_0	A	A	A	B	A	A	B	B	B	B	B	B	A	B	A	B	B	B	B	B	B	B	A	A	B	A	-	B	B	A	A	A	A	B	B	A	B	A	B	A	B	B	B	B	B	A	B	B
	BGQX_0	A	A	A	A	A	A	A	B	B	B	B	B	A	B	A	B	B	B	B	B	B	B	A	A	B	A	-	B	B	A	A	-	A	B	B	A	B	A	B	A	B	A	B	B	B	A	B	B
	AUJA_0	A	A	A	A	A	A	A	B	B	B	B	B	A	B	A	B	B	B	B	B	B	B	A	A	B	A	B	B	B	A	A	A	A	A	B	A	A	A	B	A	B	A	B	B	B	A	B	B
	AGYH_0	A	A	A	A	A	A	A	B	B	B	B	B	A	B	A	B	B	B	B	B	B	B	A	A	B	A	B	B	B	A	A	A	A	A	B	A	A	A	B	A	B	A	B	B	B	A	B	B
	ARRG_0	A	A	A	A	A	A	A	B	B	B	B	B	A	B	A	B	B	B	B	B	B	B	A	A	B	A	B	B	B	A	A	A	A	A	B	A	A	A	B	A	B	A	B	B	B	B	B	B
	AZLC_0	A	A	B	A	A	A	A	B	B	B	B	B	A	B	A	B	B	B	B	A	B	B	A	A	B	A	B	B	B	B	A	A	A	A	B	-	A	A	B	A	B	B	B	B	B	B	B	B
	BCTJ_0	A	A	B	A	A	A	A	B	B	B	B	B	A	B	A	B	B	B	B	A	B	B	A	A	B	A	-	B	B	B	A	A	A	B	B	A	A	A	B	A	B	B	B	B	B	B	B	A
	CAAS_0	A	A	B	B	A	A	A	B	B	A	B	B	A	B	A	B	B	B	B	A	B	B	A	A	B	A	B	B	B	B	A	A	A	B	B	A	A	A	B	A	B	B	A	B	B	B	B	A
	BBAF_0	A	A	-	A	A	A	A	B	B	A	B	B	A	B	A	B	B	B	B	A	B	A	B	A	B	A	B	B	B	B	A	-	A	B	B	A	A	A	B	A	B	B	A	B	B	B	B	A
	ABEC_0	A	A	-	B	A	A	A	B	B	A	B	B	A	B	A	B	B	B	B	B	B	A	B	A	B	A	B	B	B	B	A	-	A	B	B	A	A	A	B	A	B	B	A	B	B	B	B	A
	AQYG_0	A	A	-	A	A	A	A	B	B	A	B	B	A	B	A	B	B	B	B	B	B	A	B	A	B	A	B	B	A	B	A	-	A	B	B	A	A	A	B	A	B	B	A	B	B	B	B	A
	APPE_0	A	A	-	A	A	A	A	B	B	A	B	B	A	B	A	B	B	B	B	B	B	A	B	A	B	A	B	B	A	B	A	B	B	B	B	A	A	A	B	A	B	B	A	B	B	B	B	A
	BFBN_0	A	A	-	A	A	A	A	A	B	B	B	B	A	A	A	B	B	B	A	B	B	A	B	A	B	A	A	A	A	-	A	B	B	B	B	A	A	A	B	A	A	B	B	B	B	B	B	A
	AGCM_0	A	B	-	A	A	B	A	A	B	B	A	B	A	A	A	B	B	B	A	B	-	A	B	A	B	A	B	A	A	-	A	B	B	B	B	A	B	A	B	A	A	B	B	B	B	B	B	A
	BGQG_0	A	B	-	A	B	B	A	A	B	B	B	B	A	A	A	B	B	B	-	B	A	A	A	A	A	A	-	A	A	-	A	A	B	B	B	A	-	A	B	A	A	B	B	B	B	B	B	A
	BXLL_0	A	B	-	A	B	B	A	A	B	B	B	B	A	A	A	B	B	B	A	B	-	A	A	A	A	A	B	A	A	-	A	A	B	B	B	A	B	A	B	A	A	A	B	B	B	B	B	B
	ATUS_0	A	B	A	A	B	B	A	B	B	B	B	B	B	A	A	B	B	B	A	B	A	A	A	A	A	A	B	A	B	A	A	A	B	B	B	A	A	A	B	A	B	A	B	B	B	B	B	B
	APUC_0	A	B	A	A	B	B	A	B	B	B	B	B	B	A	A	B	B	B	A	B	A	A	A	A	A	A	-	A	B	A	A	A	B	B	B	A	A	A	B	A	B	A	B	B	B	B	B	B
	BJNQ_0	A	B	A	A	B	A	A	B	B	B	B	B	B	A	A	B	B	B	A	-	A	A	A	A	A	A	B	A	B	A	A	A	B	B	B	A	A	A	B	A	B	A	B	B	B	B	B	B
	BXDH_0	A	B	A	A	B	A	A	B	B	B	B	B	B	B	A	B	B	B	A	B	A	A	A	A	A	B	B	A	B	A	A	A	B	B	B	A	A	A	B	A	B	A	B	B	B	B	B	B
	BSON_0	A	B	A	A	B	A	A	B	B	-	A	B	B	B	A	B	A	B	A	B	A	A	A	A	A	B	B	-	B	A	A	A	B	B	A	A	-	A	B	A	B	A	B	B	B	B	B	B
	AFES_0	A	B	A	A	A	A	A	B	B	-	A	B	B	B	A	B	A	B	B	B	B	A	A	A	A	B	B	A	B	-	A	A	B	B	A	A	A	A	B	A	B	A	B	B	B	B	B	B
	AWHD_0	A	B	A	A	-	A	A	B	B	-	A	B	B	B	A	B	A	B	A	B	B	A	A	A	A	B	B	A	B	A	A	A	-	B	A	A	A	A	B	A	B	A	B	B	B	B	B	B
	BEUR_0	A	B	A	A	A	A	A	B	B	-	A	B	B	B	B	B	A	B	A	B	B	A	A	A	A	B	B	A	B	A	A	A	B	B	A	A	A	A	B	A	B	A	A	B	B	B	B	B
	AYKP_0	A	B	A	A	A	A	A	B	B	A	A	B	B	B	B	B	A	B	A	B	B	A	A	B	A	B	B	A	B	B	A	A	B	B	A	B	A	A	B	B	B	A	A	B	B	B	A	B
	BBYY_0	A	B	A	A	A	A	A	B	B	A	A	B	B	B	B	B	A	B	A	B	B	A	A	B	A	B	B	A	B	B	A	A	B	B	A	B	A	A	B	B	B	A	A	B	B	B	A	B
	BBJG_1	B	B	B	-	-	B	B	B	B	A	A	B	B	B	B	B	A	B	A	B	B	A	A	B	A	B	B	A	B	B	A	A	B	B	A	B	A	A	B	B	-	A	A	B	B	B	-	B
	BSUK_0	A	B	A	A	A	A	B	B	B	A	A	B	B	B	B	B	A	B	A	B	B	A	A	B	A	B	-	A	B	B	A	A	B	B	A	B	A	A	B	B	A	A	A	B	B	B	A	B
	AVRL_0	A	B	A	A	B	A	B	B	B	A	A	B	B	B	B	B	A	B	A	B	B	A	A	B	A	B	B	A	B	A	A	A	B	B	A	B	A	A	B	B	A	A	A	B	B	B	A	B
	AQMM_0	A	B	A	A	B	A	B	-	B	A	A	B	B	B	B	B	A	A	A	B	B	A	A	B	A	B	B	A	B	A	A	A	B	B	A	B	A	A	B	B	A	A	A	B	B	B	A	B
	BLIO_0	A	B	A	A	B	A	B	B	B	A	A	B	B	B	B	B	A	A	A	B	B	A	A	B	A	B	B	A	B	A	A	A	A	B	A	B	A	A	B	A	A	A	A	B	B	B	-	B
	AHLI_0	B	B	A	A	B	A	-	B	B	A	A	B	B	B	B	B	A	A	A	B	B	A	A	B	A	B	A	A	B	A	A	A	A	B	A	B	A	B	B	A	A	A	A	B	B	A	A	B
	AAZK_2	B	-	A	A	B	A	-	B	B	A	A	B	B	B	B	B	A	A	A	B	B	B	A	B	A	-	A	A	B	A	B	A	A	A	A	B	A	B	B	A	A	-	A	B	B	A	A	B
	CCQS_0	B	-	A	A	B	A	-	B	B	A	A	B	B	B	B	B	B	A	A	B	B	B	A	B	-	B	A	A	B	A	B	A	A	A	B	B	A	B	B	A	A	-	A	B	B	A	A	B
	BJBR_0	B	-	A	A	A	A	-	B	B	A	A	B	B	B	B	B	B	A	A	B	B	B	A	B	-	B	A	A	B	A	B	A	A	A	B	B	A	B	B	A	A	A	A	B	B	A	A	B
	BEBL_0	B	-	A	A	A	A	B	B	B	A	A	B	B	B	B	B	B	A	A	B	B	B	A	B	-	B	-	A	B	A	B	A	A	A	B	B	-	B	B	A	A	A	A	B	B	A	A	B
	BTDC_0	B	A	A	A	A	B	B	B	B	A	A	B	A	B	B	B	B	A	A	B	B	B	A	B	-	B	A	B	B	A	B	A	A	-	B	B	A	B	B	A	A	A	A	B	B	A	A	B
	AKMJ_0	B	A	A	A	A	B	B	B	B	A	A	B	A	B	B	B	B	B	A	B	B	B	B	B	-	B	-	B	B	B	B	B	A	B	B	B	A	B	B	A	A	A	B	B	A	A	A	B
	BCRT_0	B	A	A	A	A	B	B	B	B	A	A	B	A	B	A	B	A	B	A	B	B	B	B	B	-	B	-	B	B	B	B	B	A	B	A	B	-	B	B	A	A	A	B	A	A	A	A	B
	BAQS_0	B	A	A	A	B	B	B	B	B	A	A	B	A	B	A	B	A	B	A	B	B	B	B	B	-	B	A	B	B	B	B	B	A	B	A	B	-	B	A	A	A	A	B	A	A	A	B	B
	BCUG_0	B	A	A	A	A	B	B	B	B	A	A	B	A	B	A	B	A	B	A	-	B	B	A	B	-	B	A	B	B	B	B	A	A	A	A	B	B	B	A	A	A	A	B	A	A	A	B	B
	BPPZ_0	B	A	A	A	-	B	-	A	B	A	A	B	A	B	A	B	A	B	A	-	B	B	A	B	-	B	A	B	B	B	B	A	A	A	A	B	B	B	A	A	A	A	B	A	A	A	A	A
	BDHN_0	B	A	A	A	A	B	-	A	B	B	A	B	A	B	A	B	A	B	A	-	B	-	A	B	B	B	A	B	B	B	B	A	A	A	A	B	B	B	A	A	A	A	B	-	A	A	A	A
	ARXG_0	A	A	A	A	A	B	-	A	B	B	A	B	A	-	A	B	A	B	A	-	B	B	A	B	B	B	-	B	B	B	B	A	A	B	A	B	B	B	A	A	A	A	B	-	A	A	A	A
	BIEM_0	A	A	A	A	A	B	-	B	B	B	A	B	A	A	A	B	A	B	A	-	B	B	A	B	B	B	-	B	B	B	B	A	A	B	A	A	B	B	A	A	A	A	B	-	A	A	A	A
	AGID_0	-	A	A	A	A	B	-	B	B	B	A	B	A	A	A	B	A	B	A	-	B	B	A	B	B	B	A	B	B	B	B	A	A	B	A	A	B	B	A	A	A	A	B	A	A	A	A	A
	ADPE_1	A	A	A	A	A	B	-	B	B	B	B	B	A	A	A	B	A	B	A	-	B	B	A	B	B	B	A	B	B	B	B	A	A	B	A	A	B	A	A	A	A	A	B	A	A	A	A	A
	BYFT_0	A	A	A	A	A	B	-	B	B	B	B	B	A	A	B	B	A	B	A	-	B	B	A	B	B	B	A	B	B	B	B	A	A	B	A	A	B	A	B	A	A	A	B	A	A	A	A	A
	BKCQ_0	A	A	A	A	A	B	-	B	B	B	A	B	A	A	B	B	A	B	A	-	B	B	A	B	B	B	A	B	B	B	B	A	A	B	A	A	B	A	A	A	A	A	B	A	A	A	A	A
[truncated: 11 more columns]
