# Supplementary material for: Elucidating the genetic basis of antioxidant status in lettuce (Lactuca sativa)
Source: Hortic Res. 2015 Nov 25;2:15055–. doi: 10.1038/hortres.2015.55 (PMC4660231; doi:10.1038/hortres.2015.55)
Supplement: Supplementary Table S2 [file hortres201555-s6.xlsx]

## Sheet: Sheet1
Table S2 Trait abbreviations and metabolite identification information
Abbreviation	Full name	lmax (nm)a	MS (m/z)b	MS/MS (m/z)c	Reference
CTA1	O-caffeoyltartaric acid isomer 1	219, 328	311	179, 135	Llorach et al., 2008
CTA2	O-caffeoyltartaric acid isomer 2	219, 328	311	179, 135	Llorach et al., 2008
DCTA	di-O-caffeoyltartaric acid	220, 243, 327	473	311, 293	Llorach et al., 2008
mDCTA	meso-di-O-caffeoyltartaric acid	220, 329	473	311, 293	Llorach et al., 2008
CQA1	O-caffeoylquinic acid isomer 1	220, 326	353	191	Llorach et al., 2008
CQA2	O-caffeoylquinic acid isomer 2	218, 318	353	191	Llorach et al., 2008
CQA3	O-caffeoylquinic acid isomer 3	219, 326	353	191	Llorach et al., 2008
DCQA	di-O-caffeoylquinic acid	221, 328	473	311, 293	Llorach et al., 2008
3,5-DCQA	3,5-di-O-caffeoylquinic acid	220, 329	473	311, 293	Llorach et al., 2008
Q-3Gc	Quercetin-3-O-glucuronide	222, 256, 355	477	301	Llorach et al., 2008
Q-3G	Quercetin-3-O-glucoside	222, 256, 355	463	301	Llorach et al., 2008
Q-3MG	Quercetin-3-O-malonylglucoside	220, 256, 355	549	505	Llorach et al., 2008
Q-3MG-7Gc	Quercetin-3-O-malonylglucoside-7-O-glucuronide	218, 255, 351	725	681, 505	Llorach et al., 2008
Q-3MG-7G	Quercetin-3-O-malonylglucoside-7-O-glucoside	219, 343	711	667	Llorach et al., 2008
K-3Gc	Kaempferol-3-O-glucuronide	220, 346	461	285	Llorach et al., 2008
K-3MG	Kaempferol-3-O-malonylglucoside	220, 346	533	489	Llorach et al., 2008
L-7G	Luteolin-7-O-glucoside	220, 346	447	285	Llorach et al., 2008
L-7Gc	Luteolin-7-O-glucoronide	220, 346	461	285	Llorach et al., 2008
CMA	Caffeoyl malic acid	220, 327	295	179, 133, 135	Ribas-Augusti et al., 2011
5-CoQA	5-p-coumaryl quinic acid isomer 1	219, 311	337	191	Ribas-Augusti et al., 2011
5-CoQA	5-p-coumaryl quinic acid isomer 2	219, 302	337	191, 173, 163	Ribas-Augusti et al., 2011
347	Unknown metabolite 347	219, 320	347	275, 257
331	Unknown metabolite 331	220, 297	331	259, 215
AO	Total antioxidants
Phenolics	Total phenolics
CHL	Total chlorophyll
CAR	Total carotenoids
a Wavelength maxima of peak
b Mass-charge ratio of parent ion
c Mass-charge of ratio of daughter ions, the most abundant ion is highlighted in bold text
