# Supplementary material for: Elucidating the genetic basis of antioxidant status in lettuce (Lactuca sativa)
Source: Hortic Res. 2015 Nov 25;2:15055–. doi: 10.1038/hortres.2015.55 (PMC4660231; doi:10.1038/hortres.2015.55)
Supplement: Supplementary Table S4 [file hortres201555-s8.xlsx]

## Sheet: Trial Information
Trial Name	Trial ID	Description
Fang Zhang - Portugal - 2003	Por 03	60 informative RILs (Michelmore RIL population) grown at Azenha farm, Portugal (9 reps) and phenotyped for morphological, bichemical and biophysical leaf traits
Gaia Biggi - Glasshouse - 2006	GH 06	60 informative RILs (Michelmore RIL population) grown in the glasshouse (9 reps) and phenotyped for pigments and antioxidant potential. Ground leaf material stored at -80°C and analysed in 2009 for total polyphenolics and metabolites
Stacey Selmes - Portugal - 2009	Por 09	59 informative RILs (Michelmore RIL population) grown at Azenha farm, Portugal (6 reps) and phenotyped for total polyphenolics and metabolites

## Sheet: Abbreviations
Abbreviations list
L1_LA	Leaf area leaf 1
L2_LA	Leaf area leaf 2
L3_LA	Leaf area leaf 3
L4_LA	Leaf area leaf 4
L5_LA	Leaf area leaf 5
L6_LA	Leaf area leaf 6
L7_LA	Leaf area leaf 7
L8_LA	Leaf area leaf 8
L1_FW	Fresh weight leaf 1
L1_DW	Dry weight leaf 1
L1_DWP	Dry weight percentage leaf 1
L4_FW	Fresh weight leaf 4
L4_DW	Dry weight leaf 4
L4_DWP	Dry weight percentage leaf 4
L7_FW	Fresh weight leaf 7
L7_DW	Dry weight leaf 7
L7_DWP	Dry weight percentage leaf 7
L2_CA	Cell area leaf 2
L5_CA	Cell area leaf 5
L8_CA	Cell area leaf 8
L1_CHL	Chlorophyll leaf 1
L4_CHL	Chlorophyll leaf 4
L7_CHL	Chlorophyll leaf 7
L2_SD	Stomatal density leaf 2
L5_SD	Stomatal density leaf 5
L8_SD	Stomatal density leaf 8
L2_SI	Stomatal index leaf 2
L5_SI	Stomatal index leaf 5
L8_SI	Stomatal index leaf 8
L1_SLA	Specific leaf area leaf 1
L4_SLA	Specific leaf area leaf 4
L7_SLA	Specific leaf area leaf 7
L2_CN	Cell number leaf 2
L5_CN	Cell number leaf 5
L8_CN	Cell number leaf 8
OSM	Osmolality
LA_mean	Mean leaf area
SL	Shelf life
L8_ML	Leaf 8 max load
L8_P+E	Leaf 8 plasticity + elasticity
L8_E	Leaf 8 elasticity
L8_P	Leaf 8 plasticity
CHL_a	Chlorophyll a
CHL_b	Chlorophyll b
CHL_Total	Total chlorophyll
CAR	Total carotenoids
AO	Total antioxidant potential
Phenolics	Total phenolics
CTA1	Caffeoyl tartaric acid 1
CTA2	Caffeoyl tartaric acid 2
CMA	Caffeoyl malic acid
5CoQA1	5-p-coumarolyquinic acid 1
5CoQA2	5-p-coumarolyquinic acid 2
DCTA1	Di-caffeoyl tartaric acid 1
DCTA2	Di-caffeoyl tartaric acid 2
mDCTA	Meso-di-caffeoyl tartaric acid
CQA1	Caffeoyl quinic acid 1
CQA2	Caffeoyl quinic acid 2
CQA3	Caffeoyl quinic acid 3
DCQA1	Di-caffeoyl quinic acid 1
DCQA2	Di-caffeoyl quinic acid 1
L-7G	Luteolin 7-glucoside
L-7Gc	Luteolin 7-glucuronide
Q-3G	Quercetin 3-glucuronide
Q-3Gc	Quercetin 3-glucoside
Q-3MG	Quercetin 3-malonylglucoside
Q-3MG-7G	Quercetin 3-malonyl glucoside 7-glucuronide
Q-3MG-7Gc	Quercetin 3-malonyl glucoside 7-glucoside
K-3G	Kaempferol 3-glucuronide
K-3MG	Kaempferol 3-malonylglucoside
met1	Unknown metabolite with m/z 347
met2	Unknown metabolite with m/z 331

## Sheet: Pearson's Correlation
		Table S4 Pearson’s correlation coefficient analysis of traits measured from the RIL mapping population
		Por 03																																										GH 06
		L1 _LA	L2_LA	L3_LA	L4_LA	L5_LA	L6_LA	L7_LA	L8_LA	L1_FW	L1_DW	L1_DWP	L4_FW	L4_DW	L4_DWP	L7_FW	L7_DW	L7_DWP	L2_CA	L5_CA	L8_CA	L1_CHL	L4_CHL	L7_CHL	L2_SD	L5_SD	L8_SD	L2_SI	L5_SI	L8_SI	L1_SLA	L4_SLA	L7_SLA	L2_CN	L5_CN	L8_CN	OSM	LA_mean	SL	L8_ML	L8_P+E	L8_E	L8_P	CHL_a	CHL_b	CHL_Total	CAR	AO	Phenolics
Por 03	L2_LA	0.646
		0
	L3_LA	0.43	0.784
		0.001	0
	L4_LA	0.262	0.673	0.884
		0.043	0	0
	L5_LA	0.189	0.558	0.802	0.907
		0.149	0	0	0
	L6_LA	0.029	0.364	0.615	0.797	0.916
		0.828	0.004	0	0	0
	L7_LA	0.07	0.336	0.57	0.72	0.878	0.948
		0.596	0.009	0	0	0	0
	L8_LA	0.136	0.284	0.498	0.621	0.799	0.885	0.944
		0.301	0.028	0	0	0	0	0
	L1_FW	0.58	0.339	0.208	0.175	0.133	0.166	0.136	0.196
		0	0.008	0.111	0.181	0.31	0.205	0.3	0.134
	L1_DW	0.564	0.434	0.248	0.159	0.015	-0.036	-0.055	-0.036	0.732
		0	0.001	0.056	0.226	0.908	0.787	0.679	0.785	0
	L1_DWP	0.076	0.198	0.061	-0.033	-0.187	-0.269	-0.245	-0.283	-0.154	0.519
		0.563	0.129	0.644	0.803	0.153	0.038	0.059	0.028	0.239	0
	L4_FW	0.105	0.365	0.583	0.728	0.801	0.867	0.822	0.758	0.373	0.119	-0.301
		0.427	0.004	0	0	0	0	0	0	0.003	0.365	0.019
	L4_DW	0.108	0.477	0.708	0.821	0.821	0.838	0.769	0.661	0.313	0.265	-0.027	0.915
		0.413	0	0	0	0	0	0	0	0.015	0.04	0.838	0
	L4_DWP	0.014	0.218	0.207	0.143	-0.049	-0.166	-0.208	-0.3	-0.149	0.38	0.752	-0.259	0.128
		0.917	0.095	0.113	0.275	0.712	0.206	0.111	0.02	0.257	0.003	0	0.046	0.331
	L7_FW	-0.065	0.154	0.364	0.539	0.709	0.846	0.878	0.834	0.228	-0.096	-0.398	0.859	0.713	-0.405
		0.624	0.24	0.004	0	0	0	0	0	0.079	0.467	0.002	0	0	0.001
	L7_DW	-0.005	0.319	0.565	0.705	0.823	0.909	0.92	0.827	0.195	0.022	-0.202	0.86	0.861	-0.078	0.914
		0.97	0.013	0	0	0	0	0	0	0.135	0.869	0.121	0	0	0.553	0
	L7_DWP	0.151	0.324	0.34	0.226	0.081	-0.047	-0.08	-0.172	-0.14	0.282	0.594	-0.184	0.169	0.877	-0.38	0.005
		0.249	0.012	0.008	0.083	0.539	0.72	0.543	0.189	0.284	0.029	0	0.159	0.198	0	0.003	0.972
	L2_CA	0.506	0.574	0.461	0.222	0.144	-0.074	-0.068	-0.11	0.082	0.228	0.257	-0.125	0.031	0.402	-0.305	-0.088	0.606
		0	0	0	0.088	0.271	0.575	0.604	0.403	0.531	0.08	0.048	0.339	0.815	0.001	0.018	0.503	0
	L5_CA	0.254	0.46	0.512	0.368	0.338	0.172	0.119	0.053	0.019	0.062	0.076	0.081	0.204	0.282	-0.051	0.124	0.436	0.785
		0.051	0	0	0.004	0.008	0.188	0.365	0.689	0.886	0.637	0.561	0.54	0.118	0.029	0.696	0.346	0.001	0
	L8_CA	0.064	0.256	0.311	0.288	0.247	0.113	0.016	-0.032	0.034	0.133	0.154	0.039	0.158	0.291	-0.092	0.028	0.29	0.544	0.73
		0.626	0.048	0.015	0.026	0.057	0.391	0.905	0.811	0.795	0.311	0.239	0.77	0.227	0.024	0.487	0.833	0.024	0	0
	L1_CHL	0.184	0.097	0.059	-0.055	-0.139	-0.282	-0.25	-0.304	-0.127	0.142	0.367	-0.257	-0.149	0.353	-0.336	-0.205	0.388	0.296	0.131	0.14
		0.16	0.463	0.653	0.679	0.291	0.029	0.054	0.018	0.332	0.281	0.004	0.047	0.254	0.006	0.009	0.116	0.002	0.021	0.318	0.287
	L4_CHL	0.096	0.125	0.207	0.177	0.151	0.115	0.115	0.027	-0.034	0.065	0.113	0.049	0.167	0.282	0.025	0.184	0.364	0.102	0.088	0.026	0.612
		0.467	0.34	0.113	0.176	0.25	0.383	0.38	0.84	0.796	0.624	0.389	0.709	0.203	0.029	0.849	0.159	0.004	0.437	0.503	0.846	0
	L7_CHL	0.028	-0.049	-0.022	-0.13	-0.11	-0.115	-0.108	-0.183	0.055	0.133	0.136	-0.101	-0.012	0.242	-0.072	0.014	0.228	0.013	-0.009	-0.104	0.434	0.727
		0.834	0.712	0.87	0.322	0.401	0.38	0.413	0.161	0.678	0.312	0.3	0.443	0.93	0.063	0.584	0.916	0.08	0.921	0.947	0.428	0.001	0
	L2_SD	-0.114	-0.205	-0.251	-0.187	-0.23	-0.185	-0.155	-0.172	0	0.123	0.193	-0.149	-0.179	0.007	-0.116	-0.208	-0.173	-0.379	-0.384	-0.193	0.085	0.22	0.33
		0.384	0.116	0.053	0.152	0.078	0.157	0.236	0.189	0.998	0.347	0.139	0.255	0.171	0.957	0.379	0.112	0.185	0.003	0.002	0.14	0.516	0.092	0.01
	L5_SD	0.032	-0.283	-0.384	-0.345	-0.43	-0.378	-0.321	-0.28	0.092	0.142	0.052	-0.23	-0.31	-0.143	-0.198	-0.352	-0.31	-0.483	-0.712	-0.583	0.019	-0.03	0.137	0.656
		0.809	0.029	0.002	0.007	0.001	0.003	0.012	0.03	0.483	0.281	0.693	0.077	0.016	0.274	0.13	0.006	0.016	0	0	0	0.887	0.821	0.296	0
	L8_SD	0.097	-0.132	-0.222	-0.232	-0.308	-0.275	-0.243	-0.21	0.113	0.026	-0.115	-0.151	-0.225	-0.167	-0.153	-0.271	-0.225	-0.309	-0.525	-0.665	0.025	-0.008	0.127	0.421	0.795
		0.463	0.315	0.089	0.074	0.017	0.034	0.061	0.107	0.388	0.843	0.38	0.25	0.084	0.201	0.244	0.036	0.084	0.016	0	0	0.852	0.952	0.334	0.001	0
	L2_SI	0.455	0.511	0.347	0.137	0.019	-0.17	-0.158	-0.213	0.064	0.273	0.359	-0.233	-0.072	0.452	-0.376	-0.194	0.55	0.802	0.616	0.419	0.3	0.228	0.214	0.19	-0.15	-0.058
		0	0	0.007	0.296	0.883	0.193	0.227	0.102	0.63	0.035	0.005	0.073	0.587	0	0.003	0.138	0	0	0	0.001	0.02	0.08	0.1	0.146	0.253	0.66
	L5_SI	0.346	0.322	0.255	0.142	0.008	-0.112	-0.112	-0.163	0.12	0.227	0.162	-0.104	-0.027	0.241	-0.202	-0.139	0.257	0.458	0.475	0.249	0.187	0.142	0.203	0.313	0.217	0.238	0.709
		0.007	0.012	0.049	0.278	0.952	0.395	0.394	0.214	0.363	0.082	0.216	0.431	0.838	0.063	0.121	0.288	0.047	0	0	0.056	0.153	0.278	0.12	0.015	0.096	0.067	0
	L8_SI	0.147	0.138	0.074	0.055	-0.096	-0.186	-0.254	-0.266	0.147	0.172	0.07	-0.135	-0.082	0.17	-0.263	-0.267	0.082	0.217	0.169	0.284	0.173	0.048	0.084	0.393	0.344	0.482	0.469	0.682
		0.264	0.294	0.573	0.674	0.465	0.156	0.05	0.04	0.263	0.188	0.596	0.303	0.533	0.194	0.042	0.039	0.533	0.096	0.197	0.028	0.187	0.717	0.523	0.002	0.007	0	0	0
	L1_SLA	0.261	0.118	0.163	0.107	0.186	0.084	0.136	0.145	-0.259	-0.554	-0.551	-0.034	-0.176	-0.388	0.069	-0.005	-0.198	0.134	0.119	-0.132	-0.041	0.019	-0.146	-0.318	-0.104	0.074	-0.003	0.029	-0.101
		0.044	0.367	0.212	0.415	0.154	0.522	0.3	0.268	0.046	0	0	0.795	0.179	0.002	0.6	0.967	0.129	0.308	0.366	0.315	0.757	0.888	0.267	0.013	0.431	0.573	0.983	0.826	0.444
	L4_SLA	0.174	0.287	0.222	0.206	0.097	-0.087	-0.101	-0.082	-0.302	-0.255	-0.03	-0.34	-0.336	-0.041	-0.312	-0.291	0.044	0.254	0.248	0.155	0.134	0.001	-0.206	-0.011	-0.112	-0.001	0.296	0.161	0.171	0.474
		0.183	0.026	0.088	0.114	0.461	0.511	0.443	0.533	0.019	0.049	0.819	0.008	0.009	0.757	0.015	0.024	0.738	0.05	0.056	0.238	0.309	0.992	0.114	0.934	0.392	0.992	0.022	0.22	0.191	0
	L7_SLA	0.1	-0.042	-0.115	-0.144	-0.125	-0.176	-0.114	-0.02	-0.241	-0.236	-0.062	-0.38	-0.471	-0.254	-0.364	-0.453	-0.177	0.068	0.002	-0.023	-0.078	-0.192	-0.328	0.096	0.07	0.077	0.113	0.018	0.017	0.369	0.647
		0.445	0.752	0.38	0.274	0.34	0.179	0.387	0.882	0.064	0.069	0.64	0.003	0	0.05	0.004	0	0.176	0.608	0.99	0.86	0.555	0.142	0.011	0.466	0.597	0.558	0.389	0.892	0.899	0.004	0
	L2_CN	-0.138	-0.192	-0.17	0.015	0.062	0.19	0.167	0.226	0.179	0.028	-0.222	0.294	0.141	-0.392	0.345	0.14	-0.576	-0.771	-0.664	-0.452	-0.288	-0.217	-0.179	0.206	0.454	0.322	-0.745	-0.403	-0.162	-0.056	-0.197	-0.051
		0.294	0.141	0.194	0.908	0.64	0.146	0.203	0.083	0.172	0.829	0.088	0.023	0.283	0.002	0.007	0.287	0	0	0	0	0.026	0.096	0.17	0.115	0	0.012	0	0.001	0.216	0.673	0.132	0.699
	L5_CN	0.014	0.087	0.23	0.408	0.492	0.555	0.549	0.576	0.178	0.013	-0.252	0.591	0.48	-0.341	0.577	0.494	-0.367	-0.547	-0.589	-0.439	-0.23	-0.014	-0.167	0.117	0.291	0.269	-0.548	-0.441	-0.209	0.051	-0.125	-0.066	0.741
		0.918	0.51	0.077	0.001	0	0	0	0	0.174	0.92	0.052	0	0	0.008	0	0	0.004	0	0	0	0.077	0.918	0.202	0.372	0.024	0.037	0	0	0.11	0.698	0.343	0.618	0
	L8_CN	0.137	0.047	0.158	0.235	0.365	0.489	0.572	0.667	0.201	-0.016	-0.285	0.5	0.35	-0.416	0.58	0.48	-0.356	-0.451	-0.502	-0.697	-0.328	-0.077	-0.155	-0.012	0.259	0.356	-0.48	-0.335	-0.371	0.18	-0.158	0.043	0.583	0.79
		0.295	0.721	0.228	0.071	0.004	0	0	0	0.123	0.906	0.027	0	0.006	0.001	0	0	0.005	0	0	0	0.011	0.556	0.236	0.926	0.046	0.005	0	0.009	0.003	0.169	0.228	0.742	0	0
	OSM	0.016	0.124	0.138	0.114	-0.059	-0.145	-0.2	-0.246	0.071	0.468	0.59	-0.134	0.141	0.751	-0.304	-0.082	0.613	0.324	0.249	0.423	0.389	0.256	0.128	-0.062	-0.134	-0.226	0.211	0.112	0.192	-0.458	-0.141	-0.266	-0.156	-0.224	-0.393
		0.906	0.345	0.293	0.384	0.652	0.268	0.126	0.058	0.589	0	0	0.306	0.281	0	0.018	0.534	0	0.011	0.055	0.001	0.002	0.049	0.331	0.636	0.307	0.082	0.106	0.396	0.142	0	0.284	0.04	0.235	0.086	0.002
	LA_mean	0.114	0.38	0.623	0.76	0.904	0.967	0.987	0.964	0.179	-0.022	-0.255	0.839	0.789	-0.207	0.862	0.907	-0.074	-0.047	0.149	0.051	-0.268	0.097	-0.136	-0.186	-0.346	-0.252	-0.15	-0.107	-0.227	0.134	-0.07	-0.105	0.177	0.566	0.581	-0.185
		0.387	0.003	0	0	0	0	0	0	0.171	0.869	0.049	0	0	0.112	0	0	0.572	0.723	0.257	0.698	0.038	0.459	0.3	0.155	0.007	0.052	0.252	0.415	0.081	0.307	0.594	0.425	0.176	0	0	0.157
	SL_Por03	0.011	0.001	0.076	0.076	0.096	0.047	0.067	0.106	0.123	0.065	-0.13	0.003	0.043	0.035	-0.02	0.029	0.072	0.113	0.171	0.166	-0.158	-0.056	-0.153	-0.151	-0.092	-0.043	-0.045	-0.003	0.082	0.085	0.067	0.129	0.1	0.017	0.047	0.273	0.08
		0.936	0.992	0.579	0.579	0.481	0.73	0.624	0.435	0.367	0.635	0.34	0.984	0.752	0.799	0.886	0.834	0.598	0.406	0.207	0.22	0.246	0.684	0.261	0.267	0.498	0.755	0.74	0.98	0.549	0.534	0.624	0.342	0.462	0.9	0.733	0.042	0.559
	L8_ML	0.191	0.265	0.304	0.141	0.144	0.062	-0.005	-0.053	0.108	0.077	0.002	0.068	0.178	0.233	-0.085	0.096	0.442	0.545	0.652	0.361	0.032	0.179	0.19	-0.292	-0.58	-0.396	0.471	0.215	-0.051	0.001	-0.046	-0.254	-0.577	-0.439	-0.346	0.106	0.021	0.07
		0.144	0.04	0.018	0.281	0.271	0.637	0.972	0.685	0.409	0.56	0.986	0.608	0.175	0.073	0.52	0.468	0	0	0	0.005	0.811	0.171	0.147	0.024	0	0.002	0	0.1	0.699	0.993	0.727	0.05	0	0	0.007	0.422	0.871	0.61
	L8_P+E	0.031	-0.058	-0.092	-0.087	0.022	0.09	0.198	0.267	-0.07	-0.27	-0.271	0.103	-0.076	-0.486	0.321	0.139	-0.497	-0.353	-0.459	-0.486	-0.198	-0.167	-0.209	-0.093	0.233	0.275	-0.435	-0.407	-0.33	0.328	0.024	0.172	0.391	0.455	0.546	-0.471	0.179	-0.211	-0.474
		0.813	0.66	0.484	0.51	0.868	0.496	0.129	0.039	0.594	0.037	0.036	0.435	0.564	0	0.012	0.29	0	0.006	0	0	0.129	0.201	0.11	0.481	0.074	0.033	0.001	0.001	0.01	0.01	0.854	0.188	0.002	0	0	0	0.17	0.118	0
	L8_E	-0.033	-0.171	-0.215	-0.169	-0.087	0.014	0.115	0.188	-0.099	-0.304	-0.274	0.023	-0.173	-0.505	0.234	0.029	-0.518	-0.414	-0.533	-0.559	-0.221	-0.229	-0.219	-0.044	0.281	0.327	-0.471	-0.457	-0.338	0.328	0.036	0.257	0.445	0.462	0.549	-0.492	0.092	-0.186	-0.481	0.907
		0.803	0.192	0.099	0.197	0.507	0.914	0.383	0.151	0.452	0.018	0.034	0.862	0.186	0	0.072	0.825	0	0.001	0	0	0.09	0.078	0.093	0.737	0.03	0.011	0	0	0.008	0.01	0.785	0.047	0	0	0	0	0.485	0.169	0	0
	L8_P	0.062	0.006	-0.02	-0.037	0.078	0.123	0.227	0.288	-0.05	-0.231	-0.25	0.137	-0.019	-0.44	0.343	0.186	-0.45	-0.295	-0.386	-0.411	-0.171	-0.123	-0.188	-0.111	0.19	0.227	-0.384	-0.35	-0.301	0.304	0.016	0.115	0.334	0.417	0.505	-0.424	0.212	-0.207	-0.435	0.975	0.79
		0.635	0.966	0.876	0.779	0.554	0.351	0.08	0.025	0.705	0.075	0.054	0.297	0.883	0	0.007	0.154	0	0.022	0.002	0.001	0.19	0.351	0.151	0.398	0.146	0.081	0.002	0.006	0.019	0.018	0.902	0.383	0.009	0.001	0	0.001	0.104	0.126	0.001	0	0
GH 06	CHL_a	-0.019	-0.159	-0.164	-0.205	-0.128	-0.088	-0.049	-0.062	0.063	-0.144	-0.244	-0.066	-0.186	-0.252	0.078	-0.033	-0.222	-0.155	-0.118	-0.087	0.073	0.31	0.388	0.183	0.069	-0.074	-0.021	-0.02	-0.191	0.166	-0.067	-0.015	-0.012	-0.043	-0.055	-0.27	-0.077	-0.234	0.186	0.132	0.142	0.117
		0.884	0.229	0.215	0.12	0.332	0.507	0.715	0.639	0.636	0.276	0.063	0.62	0.159	0.054	0.556	0.802	0.091	0.242	0.375	0.513	0.584	0.017	0.002	0.166	0.603	0.578	0.873	0.882	0.148	0.208	0.616	0.911	0.929	0.746	0.677	0.038	0.563	0.086	0.159	0.319	0.284	0.377
	CHL_b	0.004	-0.174	-0.228	-0.273	-0.201	-0.137	-0.097	-0.097	0.081	-0.108	-0.196	-0.089	-0.203	-0.229	0.06	-0.063	-0.241	-0.174	-0.121	-0.114	0.015	0.291	0.387	0.247	0.095	-0.074	0.021	0.002	-0.206	0.117	-0.127	-0.056	-0.026	-0.112	-0.075	-0.314	-0.124	-0.273	0.227	0.166	0.148	0.163	0.931
		0.977	0.187	0.082	0.036	0.126	0.3	0.467	0.465	0.544	0.415	0.138	0.501	0.124	0.081	0.649	0.636	0.066	0.189	0.36	0.39	0.912	0.025	0.002	0.06	0.475	0.576	0.874	0.989	0.118	0.379	0.338	0.672	0.847	0.4	0.574	0.015	0.348	0.044	0.083	0.21	0.264	0.218	0
	CHL_Total	-0.013	-0.166	-0.186	-0.229	-0.153	-0.105	-0.064	-0.074	0.069	-0.135	-0.232	-0.074	-0.194	-0.249	0.074	-0.043	-0.231	-0.163	-0.12	-0.097	0.056	0.309	0.393	0.205	0.078	-0.075	-0.008	-0.013	-0.198	0.153	-0.086	-0.028	-0.016	-0.065	-0.062	-0.288	-0.093	-0.25	0.201	0.144	0.146	0.133	0.994	0.967
		0.925	0.209	0.158	0.081	0.248	0.43	0.629	0.577	0.602	0.308	0.077	0.577	0.141	0.057	0.578	0.746	0.078	0.218	0.363	0.467	0.674	0.017	0.002	0.119	0.557	0.572	0.949	0.92	0.132	0.246	0.516	0.834	0.902	0.625	0.64	0.027	0.485	0.066	0.126	0.275	0.27	0.315	0	0
	CAR	0.014	-0.14	-0.173	-0.229	-0.167	-0.139	-0.102	-0.12	0.052	-0.116	-0.186	-0.122	-0.226	-0.203	0.012	-0.088	-0.177	-0.106	-0.085	-0.084	0.08	0.317	0.4	0.239	0.091	-0.057	0.073	0.048	-0.162	0.151	-0.052	-0.006	-0.076	-0.109	-0.103	-0.265	-0.13	-0.295	0.221	0.095	0.102	0.084	0.983	0.95	0.987
		0.916	0.289	0.191	0.081	0.207	0.295	0.441	0.365	0.695	0.383	0.157	0.359	0.086	0.124	0.925	0.508	0.18	0.425	0.521	0.525	0.549	0.015	0.002	0.068	0.495	0.667	0.583	0.721	0.219	0.254	0.696	0.965	0.566	0.413	0.438	0.042	0.325	0.029	0.093	0.474	0.444	0.525	0	0	0
	AO	0.017	0.36	0.34	0.327	0.288	0.215	0.221	0.168	-0.117	0.089	0.231	0.161	0.298	0.289	0.06	0.241	0.339	0.191	0.187	0.048	-0.054	-0.151	-0.17	-0.212	-0.246	-0.187	0.081	-0.104	-0.219	-0.085	0.049	-0.038	-0.082	0.057	0.09	0.079	0.222	0.154	-0.005	0.014	-0.047	0.045	-0.408	-0.408	-0.414	-0.402
		0.901	0.005	0.008	0.011	0.027	0.102	0.092	0.203	0.375	0.501	0.078	0.222	0.022	0.027	0.652	0.066	0.009	0.148	0.156	0.721	0.682	0.254	0.198	0.107	0.06	0.157	0.542	0.432	0.096	0.521	0.71	0.773	0.539	0.669	0.497	0.553	0.091	0.263	0.968	0.917	0.726	0.737	0.001	0.001	0.001	0.002
	Phenolics	0.365	0.316	0.223	0.188	0.046	0.095	0.12	0.148	0.198	0.341	0.307	0.01	0.05	0.169	-0.07	0.01	0.261	0.41	0.324	0.267	0.333	0.028	-0.211	0.089	-0.043	-0.131	0.43	0.349	0.113	-0.204	0.202	0.268	-0.297	-0.208	-0.052	0.212	0.135	-0.112	-0.071	-0.04	-0.134	0.004	-0.318	-0.238	-0.298	-0.277	0.199
		0.037	0.073	0.213	0.295	0.799	0.599	0.504	0.412	0.268	0.052	0.082	0.958	0.782	0.347	0.699	0.957	0.142	0.018	0.065	0.132	0.059	0.875	0.238	0.623	0.812	0.469	0.012	0.047	0.533	0.255	0.26	0.132	0.093	0.245	0.773	0.236	0.453	0.548	0.694	0.826	0.456	0.983	0.071	0.182	0.092	0.119	0.267
	CTA1	0.162	0.097	0.112	-0.023	0.036	-0.011	-0.027	0.017	0.078	0.147	0.208	0.002	0.072	0.19	-0.084	-0.093	0.064	0.114	0.137	0.105	0.007	0.094	0.435	0.458	0.089	0.23	0.419	0.322	0.356	-0.168	-0.057	0.064	-0.151	-0.058	-0.059	-0.199	0.002	-0.103	0.093	-0.134	-0.18	-0.109	-0.033	0.102	0.009	0.017	-0.107	0.012
		0.385	0.605	0.549	0.9	0.849	0.953	0.884	0.926	0.676	0.429	0.262	0.993	0.699	0.306	0.653	0.62	0.731	0.54	0.464	0.575	0.97	0.614	0.014	0.01	0.633	0.213	0.019	0.077	0.049	0.365	0.763	0.731	0.417	0.758	0.752	0.284	0.993	0.595	0.618	0.471	0.333	0.561	0.859	0.586	0.962	0.929	0.566	0.947
	CTA2	0.179	0.093	0.08	-0.022	0.019	-0.036	-0.045	-0.003	0.12	0.165	0.155	-0.031	0.028	0.14	-0.119	-0.131	0.059	0.153	0.187	0.158	-0.035	0.032	0.302	0.427	0.079	0.204	0.435	0.362	0.367	-0.157	0.007	0.136	-0.196	-0.122	-0.117	-0.212	-0.021	0.024	0.077	-0.143	-0.208	-0.108	-0.122	0.031	-0.076	-0.063	-0.09	0.123
		0.334	0.62	0.671	0.906	0.921	0.849	0.809	0.987	0.521	0.376	0.405	0.868	0.881	0.452	0.524	0.483	0.752	0.411	0.313	0.397	0.851	0.866	0.099	0.016	0.674	0.271	0.015	0.046	0.042	0.398	0.969	0.467	0.29	0.512	0.53	0.252	0.91	0.903	0.681	0.444	0.261	0.565	0.513	0.869	0.685	0.737	0.628	0.509
	CQA3	0.14	0.265	0.201	0.348	0.211	0.169	0.2	0.152	-0.077	0.012	0.006	0.133	0.148	0.095	0.081	0.182	0.195	0.119	-0.03	0.017	0.121	-0.134	-0.51	-0.332	-0.185	-0.329	-0.043	-0.188	-0.334	0.202	0.192	0.009	0.025	0.146	0.158	0.189	0.184	-0.05	-0.14	0.046	0.029	0.051	-0.111	-0.198	-0.14	-0.14	0.439	0.354
		0.452	0.149	0.279	0.055	0.256	0.364	0.281	0.414	0.679	0.947	0.975	0.477	0.428	0.613	0.663	0.327	0.294	0.524	0.874	0.927	0.518	0.474	0.003	0.068	0.318	0.07	0.818	0.311	0.066	0.276	0.3	0.963	0.895	0.433	0.395	0.31	0.322	0.796	0.454	0.806	0.876	0.784	0.551	0.286	0.451	0.452	0.013	0.05
	met1	0.016	-0.109	-0.123	-0.168	-0.13	-0.273	-0.334	-0.398	-0.26	-0.042	0.241	-0.32	-0.228	0.387	-0.395	-0.334	0.352	0.315	0.299	0.192	0.452	0.282	0.194	0.186	-0.042	0.045	0.43	0.255	0.158	0.035	0.098	0.177	-0.351	-0.275	-0.38	0.18	-0.34	0.111	0.228	-0.215	-0.163	-0.228	0.008	0.09	0.034	0.066	-0.145	0.024
		0.93	0.558	0.511	0.365	0.487	0.137	0.066	0.027	0.158	0.824	0.191	0.079	0.218	0.031	0.028	0.066	0.052	0.084	0.102	0.302	0.011	0.124	0.295	0.316	0.822	0.81	0.016	0.166	0.395	0.853	0.601	0.34	0.053	0.134	0.035	0.333	0.062	0.568	0.218	0.246	0.381	0.218	0.967	0.629	0.856	0.726	0.436	0.9
	Q-3MG-7Gc	0.177	0.159	0.085	0.198	0.045	0.056	0.096	0.138	0.142	0.241	0.152	-0.018	0.046	0.271	-0.017	0.076	0.249	0.092	0.054	-0.008	-0.007	-0.189	-0.387	-0.213	-0.203	-0.224	0.043	-0.072	-0.175	0.032	0.14	0.081	-0.062	-0.069	0.077	0.209	0.103	0.194	-0.082	-0.076	-0.085	-0.068	-0.184	-0.164	-0.181	-0.181	0.434	0.309
		0.341	0.392	0.65	0.286	0.809	0.763	0.608	0.46	0.445	0.191	0.415	0.923	0.806	0.14	0.928	0.685	0.176	0.622	0.775	0.966	0.971	0.308	0.032	0.249	0.273	0.226	0.819	0.698	0.347	0.864	0.453	0.663	0.74	0.712	0.68	0.26	0.583	0.313	0.662	0.686	0.648	0.716	0.321	0.377	0.33	0.331	0.015	0.091
	CMA	-0.288	-0.064	0.025	0.233	0.224	0.307	0.282	0.26	-0.32	-0.294	-0.151	0.161	0.123	-0.194	0.312	0.328	-0.156	-0.3	-0.226	-0.073	-0.056	0.016	-0.146	-0.173	-0.188	-0.427	-0.382	-0.399	-0.508	0.145	0.059	-0.184	0.173	0.243	0.173	-0.167	0.278	-0.131	-0.052	0.083	0.11	0.067	0.229	0.111	0.195	0.172	0.24	-0.128
		0.117	0.732	0.893	0.208	0.226	0.093	0.124	0.159	0.079	0.109	0.417	0.388	0.51	0.294	0.087	0.071	0.403	0.101	0.222	0.696	0.764	0.934	0.432	0.352	0.31	0.017	0.034	0.026	0.004	0.436	0.751	0.322	0.353	0.188	0.351	0.368	0.13	0.497	0.783	0.659	0.556	0.721	0.216	0.551	0.293	0.354	0.193	0.492
	5CoQA1	0.232	0.201	0.066	0.007	-0.113	-0.208	-0.135	-0.122	-0.138	0.23	0.518	-0.228	-0.115	0.5	-0.288	-0.209	0.402	0.324	0.158	-0.07	0.164	-0.1	-0.007	0.248	0.105	0.105	0.535	0.389	0.106	-0.129	0.225	0.273	-0.282	-0.231	-0.028	0.087	-0.145	-0.017	-0.014	-0.095	-0.11	-0.085	-0.131	-0.004	-0.093	-0.086	0.261	0.528
		0.209	0.279	0.725	0.968	0.544	0.26	0.469	0.513	0.459	0.214	0.003	0.218	0.539	0.004	0.116	0.258	0.025	0.075	0.395	0.707	0.378	0.594	0.971	0.178	0.573	0.573	0.002	0.031	0.571	0.49	0.225	0.138	0.125	0.21	0.883	0.64	0.436	0.932	0.941	0.611	0.557	0.651	0.483	0.983	0.62	0.645	0.155	0.002
	5CoQA2	0.217	0.25	0.159	0.201	0.038	-0.083	-0.02	-0.018	-0.154	0.172	0.367	-0.12	-0.014	0.454	-0.173	-0.075	0.403	0.293	0.177	-0.021	0.127	-0.18	-0.223	-0.003	-0.028	-0.045	0.376	0.279	-0.009	0.009	0.287	0.182	-0.211	-0.141	0.01	0.132	-0.026	0.06	-0.03	-0.108	-0.126	-0.096	-0.179	-0.114	-0.162	-0.165	0.384	0.471
		0.241	0.174	0.393	0.278	0.841	0.655	0.917	0.925	0.41	0.354	0.042	0.521	0.942	0.01	0.352	0.689	0.025	0.109	0.34	0.91	0.495	0.332	0.229	0.988	0.882	0.808	0.037	0.129	0.961	0.96	0.118	0.328	0.256	0.45	0.959	0.478	0.888	0.758	0.875	0.562	0.5	0.609	0.335	0.542	0.385	0.375	0.033	0.007
	DCTA	0.198	0.142	0.303	0.351	0.339	0.211	0.213	0.185	0.135	0.13	-0.083	0.206	0.263	0.137	0.124	0.18	0.118	-0.022	-0.014	-0.061	-0.127	-0.039	-0.08	-0.031	0.069	0.131	-0.005	0.104	0.116	0.296	0.083	-0.063	0.182	0.262	0.21	0.034	0.22	0.472	-0.093	-0.188	-0.226	-0.164	-0.199	-0.192	-0.2	-0.202	0.065	-0.043
		0.284	0.445	0.098	0.053	0.062	0.255	0.251	0.318	0.468	0.487	0.659	0.267	0.152	0.463	0.507	0.333	0.527	0.906	0.939	0.743	0.494	0.836	0.671	0.87	0.713	0.483	0.979	0.576	0.533	0.106	0.657	0.737	0.327	0.154	0.256	0.856	0.235	0.01	0.618	0.31	0.222	0.379	0.283	0.302	0.281	0.277	0.728	0.818
	mDCTA	0.301	0.246	0.365	0.371	0.392	0.255	0.261	0.261	0.252	0.234	0.007	0.308	0.367	0.125	0.125	0.172	0.108	0.059	-0.016	-0.046	-0.105	-0.122	-0.045	0.084	0.084	0.195	0.126	0.111	0.172	0.108	-0.008	-0.033	0.188	0.338	0.302	-0.085	0.28	0.404	-0.068	-0.173	-0.227	-0.142	-0.278	-0.207	-0.26	-0.27	0.185	-0.013
		0.1	0.182	0.043	0.04	0.029	0.167	0.156	0.156	0.171	0.205	0.972	0.092	0.042	0.504	0.504	0.355	0.563	0.753	0.933	0.805	0.575	0.513	0.812	0.652	0.653	0.294	0.499	0.551	0.356	0.565	0.968	0.86	0.312	0.063	0.099	0.649	0.127	0.03	0.718	0.352	0.219	0.448	0.13	0.265	0.158	0.141	0.32	0.945
	DCTA2	-0.034	-0.021	0.15	0.321	0.263	0.227	0.213	0.194	-0.087	-0.103	-0.185	0.253	0.23	-0.015	0.281	0.253	-0.148	-0.283	-0.313	-0.293	-0.142	-0.144	-0.263	-0.051	0.298	0.251	-0.302	-0.007	0.022	0.298	-0.047	-0.209	0.51	0.457	0.447	0.104	0.217	0.232	-0.419	0.101	0.104	0.095	-0.206	-0.27	-0.23	-0.234	0.137	-0.03
		0.854	0.912	0.421	0.078	0.153	0.22	0.249	0.296	0.641	0.58	0.318	0.17	0.212	0.937	0.126	0.17	0.428	0.123	0.086	0.11	0.447	0.44	0.153	0.784	0.104	0.173	0.099	0.969	0.907	0.103	0.803	0.259	0.003	0.01	0.012	0.577	0.241	0.226	0.019	0.589	0.579	0.611	0.265	0.141	0.214	0.206	0.463	0.873
	CQA2	0.049	0.229	0.116	0.265	0.178	0.141	0.171	0.139	-0.086	0.013	0.075	0.119	0.139	0.141	0.067	0.159	0.198	0.085	-0.116	-0.027	0.096	-0.155	-0.423	-0.31	-0.17	-0.297	-0.069	-0.274	-0.342	0.045	0.074	-0.045	0.063	0.195	0.184	0.208	0.156	-0.144	-0.103	0.04	0.04	0.038	-0.033	-0.123	-0.062	-0.062	0.461	0.157
		0.794	0.214	0.536	0.15	0.339	0.45	0.357	0.456	0.647	0.943	0.69	0.523	0.454	0.45	0.72	0.393	0.287	0.65	0.535	0.885	0.608	0.404	0.018	0.089	0.361	0.105	0.71	0.136	0.06	0.81	0.692	0.811	0.736	0.294	0.323	0.261	0.403	0.456	0.581	0.831	0.831	0.839	0.861	0.511	0.742	0.741	0.009	0.399
	CQA1	0.277	0.386	0.266	0.263	0.146	0.149	0.221	0.187	0.019	0.118	0.236	0.052	0.078	0.082	0.024	0.119	0.215	0.407	0.336	0.273	0.305	0.031	-0.077	-0.049	-0.183	-0.308	0.376	0.253	-0.029	-0.096	0.257	0.16	-0.399	-0.218	-0.103	0.006	0.202	-0.244	-0.077	-0.042	-0.091	-0.018	-0.238	-0.206	-0.232	-0.239	0.18	0.655
		0.131	0.032	0.148	0.154	0.434	0.425	0.231	0.314	0.92	0.526	0.201	0.779	0.677	0.659	0.9	0.525	0.245	0.023	0.065	0.138	0.095	0.869	0.681	0.792	0.324	0.091	0.037	0.169	0.876	0.608	0.163	0.39	0.026	0.238	0.581	0.976	0.276	0.202	0.679	0.824	0.625	0.923	0.197	0.265	0.209	0.195	0.333	0
	met2	-0.033	0.121	0.238	0.267	0.207	0.171	0.154	0.114	-0.04	0.082	0.081	0.046	0.106	0.086	0.131	0.217	0.126	-0.093	-0.157	-0.002	0.247	0.208	-0.033	0.087	0.021	-0.084	-0.053	-0.124	-0.052	0.038	0.141	-0.173	0.154	0.264	0.033	0.192	0.159	0.143	0.066	-0.071	-0.099	-0.056	0.085	-0.021	0.053	0.089	0.065	0.025
		0.86	0.517	0.197	0.147	0.265	0.359	0.407	0.541	0.83	0.662	0.665	0.805	0.571	0.644	0.482	0.241	0.499	0.619	0.398	0.991	0.18	0.261	0.861	0.643	0.911	0.653	0.776	0.508	0.78	0.839	0.449	0.351	0.407	0.151	0.86	0.3	0.393	0.46	0.724	0.704	0.597	0.766	0.649	0.911	0.777	0.634	0.73	0.895
	DCQA1	-0.082	0.022	0.177	0.395	0.343	0.315	0.308	0.27	-0.096	-0.162	-0.275	0.337	0.304	-0.086	0.373	0.357	-0.176	-0.336	-0.372	-0.3	-0.17	-0.151	-0.314	-0.184	0.21	0.14	-0.425	-0.155	-0.105	0.338	-0.053	-0.268	0.546	0.539	0.484	0.05	0.303	0.177	-0.417	0.142	0.145	0.134	-0.137	-0.247	-0.174	-0.194	0.214	-0.122
		0.66	0.905	0.342	0.028	0.059	0.084	0.092	0.142	0.607	0.384	0.134	0.064	0.096	0.646	0.039	0.049	0.345	0.065	0.039	0.102	0.361	0.418	0.086	0.32	0.257	0.452	0.017	0.404	0.572	0.063	0.778	0.145	0.001	0.002	0.006	0.788	0.097	0.36	0.019	0.448	0.437	0.473	0.461	0.18	0.348	0.296	0.248	0.514
	DCQA2	-0.034	-0.021	0.15	0.321	0.263	0.227	0.213	0.194	-0.087	-0.103	-0.185	0.253	0.23	-0.015	0.281	0.253	-0.148	-0.283	-0.313	-0.293	-0.142	-0.144	-0.263	-0.051	0.298	0.251	-0.302	-0.007	0.022	0.298	-0.047	-0.209	0.51	0.457	0.447	0.104	0.217	0.232	-0.419	0.101	0.104	0.095	-0.206	-0.27	-0.23	-0.234	0.137	-0.03
		0.854	0.912	0.421	0.078	0.153	0.22	0.249	0.296	0.641	0.58	0.318	0.17	0.212	0.937	0.126	0.17	0.428	0.123	0.086	0.11	0.447	0.44	0.153	0.784	0.104	0.173	0.099	0.969	0.907	0.103	0.803	0.259	0.003	0.01	0.012	0.577	0.241	0.226	0.019	0.589	0.579	0.611	0.265	0.141	0.214	0.206	0.463	0.873
	L-7G	0.336	0.392	0.335	0.359	0.159	0	0.053	0.047	-0.078	0.047	0.021	-0.082	-0.021	0.113	-0.064	-0.012	0.063	-0.035	-0.062	-0.01	0.135	-0.021	-0.192	-0.064	0.22	0.146	-0.011	0.201	0.18	0.486	0.545	0.22	0.141	0.123	0.04	0.06	0.058	0.048	-0.332	0.144	0.12	0.149	-0.072	-0.163	-0.102	-0.106	0.102	0.054
		0.064	0.029	0.066	0.048	0.392	0.999	0.778	0.801	0.676	0.8	0.912	0.662	0.91	0.545	0.734	0.948	0.735	0.853	0.739	0.956	0.469	0.912	0.3	0.731	0.235	0.432	0.953	0.278	0.334	0.006	0.002	0.234	0.448	0.51	0.831	0.748	0.758	0.806	0.068	0.438	0.519	0.425	0.699	0.382	0.585	0.572	0.584	0.772
	L-7Gc	0.132	0.033	0.029	0.137	0.027	0.074	0.093	0.096	0.157	0.19	0.107	0.006	0.042	0.19	0.032	0.093	0.153	0.092	0.111	0.097	0.232	0.107	-0.216	-0.093	-0.226	-0.202	0.038	-0.081	-0.084	-0.005	0.083	0.074	-0.069	-0.082	-0.024	0.266	0.088	0.228	-0.064	-0.046	-0.011	-0.059	-0.195	-0.164	-0.188	-0.208	0.201	0.365
		0.479	0.861	0.875	0.461	0.886	0.692	0.62	0.607	0.398	0.305	0.568	0.976	0.823	0.307	0.864	0.619	0.41	0.621	0.554	0.604	0.21	0.568	0.243	0.619	0.222	0.275	0.838	0.667	0.652	0.981	0.657	0.691	0.714	0.66	0.899	0.149	0.636	0.235	0.731	0.808	0.955	0.754	0.294	0.378	0.311	0.262	0.279	0.043
	Q-3G	0.204	0.149	0.116	0.195	0.049	-0.063	0.012	0.067	0.092	0.182	0.108	-0.053	0.017	0.27	-0.071	-0.009	0.206	0.053	-0.028	-0.017	-0.004	-0.226	-0.378	-0.185	-0.026	-0.083	-0.003	-0.017	-0.062	0.171	0.13	0.048	0.056	0.026	0.068	0.211	0.017	0.376	-0.196	-0.035	-0.036	-0.033	-0.147	-0.14	-0.147	-0.155	0.309	0.072
		0.271	0.423	0.534	0.294	0.794	0.735	0.948	0.719	0.621	0.328	0.562	0.778	0.926	0.142	0.703	0.961	0.266	0.776	0.88	0.926	0.982	0.222	0.036	0.32	0.888	0.656	0.988	0.929	0.739	0.356	0.485	0.797	0.764	0.89	0.716	0.254	0.93	0.044	0.292	0.853	0.848	0.862	0.43	0.452	0.429	0.404	0.091	0.702
	Q-3Gc	0.243	0.179	0.267	0.324	0.169	0.044	0.07	0.038	-0.029	0.116	0.039	-0.058	0.014	0.263	-0.031	0.054	0.25	0.178	0.173	0.107	0.152	-0.071	-0.308	-0.197	0.007	0.035	0.099	0.229	0.174	0.347	0.374	0.083	-0.008	0.006	-0.029	0.337	0.068	0.346	-0.147	-0.081	-0.105	-0.067	-0.27	-0.32	-0.29	-0.27	0.066	0.272
		0.188	0.335	0.147	0.075	0.362	0.815	0.71	0.841	0.877	0.533	0.835	0.757	0.939	0.153	0.871	0.772	0.175	0.338	0.353	0.568	0.415	0.706	0.092	0.289	0.968	0.853	0.598	0.216	0.35	0.056	0.038	0.657	0.967	0.974	0.876	0.064	0.715	0.066	0.43	0.667	0.576	0.722	0.142	0.079	0.114	0.143	0.723	0.139
	Q-3MG	0.188	0.223	0.262	0.284	0.152	0.052	0.076	0.054	0.215	0.284	0.095	0.1	0.208	0.347	0.03	0.16	0.337	0.074	0.024	-0.032	0.094	-0.019	-0.258	-0.237	-0.162	-0.156	-0.002	-0.109	-0.156	0.104	0.034	-0.184	0.067	0.1	0.082	0.359	0.078	0.346	0.053	-0.163	-0.212	-0.135	-0.121	-0.12	-0.122	-0.114	0.31	0.068
		0.311	0.227	0.155	0.122	0.415	0.782	0.686	0.774	0.245	0.121	0.611	0.593	0.261	0.056	0.873	0.39	0.064	0.692	0.9	0.864	0.614	0.921	0.161	0.2	0.385	0.403	0.993	0.558	0.403	0.579	0.858	0.321	0.718	0.592	0.661	0.047	0.677	0.066	0.778	0.379	0.252	0.469	0.518	0.52	0.512	0.542	0.09	0.717
	K-3G	0.14	0.025	0.109	0.074	0.09	-0.033	0.046	0.096	-0.177	-0.057	0.032	-0.204	-0.16	0.13	-0.1	-0.047	0.165	0.25	0.26	0.256	0.048	-0.152	-0.329	-0.206	-0.228	-0.319	0.146	0.024	-0.142	0.349	0.335	0.33	-0.186	-0.125	-0.111	0.11	0.046	0.344	-0.092	-0.012	0.012	-0.021	0.038	-0.024	0.019	0.017	-0.121	0.296
		0.453	0.892	0.56	0.693	0.629	0.86	0.807	0.607	0.341	0.761	0.864	0.271	0.389	0.487	0.592	0.802	0.374	0.175	0.157	0.164	0.797	0.415	0.07	0.266	0.217	0.08	0.434	0.896	0.445	0.054	0.066	0.069	0.318	0.502	0.553	0.557	0.805	0.068	0.624	0.951	0.948	0.909	0.841	0.897	0.921	0.929	0.517	0.107
	K-3MG	0.211	0.228	0.263	0.271	0.171	0	0.023	-0.001	-0.041	0.101	0.063	-0.053	0.048	0.293	-0.105	0.026	0.33	0.175	0.096	-0.008	0.02	-0.187	-0.252	-0.269	-0.157	-0.197	0.096	-0.038	-0.228	0.391	0.237	0.044	-0.067	0.026	0.012	0.059	0.026	0.441	0.044	-0.116	-0.084	-0.125	0.008	-0.016	0	0.002	0.409	0.042
		0.263	0.226	0.159	0.147	0.367	0.999	0.902	0.997	0.83	0.594	0.74	0.779	0.8	0.116	0.581	0.893	0.075	0.354	0.613	0.965	0.916	0.323	0.179	0.151	0.408	0.296	0.612	0.843	0.225	0.033	0.208	0.817	0.726	0.891	0.948	0.756	0.893	0.019	0.818	0.542	0.659	0.511	0.968	0.934	0.998	0.991	0.025	0.826
Por 09	Phenolics	0.307	0.18	-0.043	-0.066	-0.185	-0.187	-0.162	-0.193	-0.092	0.147	0.311	-0.174	-0.112	0.259	-0.263	-0.197	0.292	0.209	-0.036	-0.052	0.268	0.232	0.006	0.091	0.083	0.036	0.264	0.073	-0.01	0.158	0.096	0.113	-0.083	-0.11	-0.082	0.186	-0.18	-0.037	-0.004	0.03	0.017	0.034	0.038	0.088	0.054	0.073	-0.075	0.348
		0.026	0.196	0.758	0.638	0.185	0.18	0.245	0.166	0.511	0.295	0.023	0.212	0.425	0.061	0.057	0.158	0.034	0.133	0.797	0.712	0.052	0.095	0.967	0.516	0.555	0.8	0.056	0.603	0.943	0.259	0.494	0.419	0.553	0.434	0.558	0.183	0.197	0.8	0.975	0.831	0.902	0.808	0.79	0.533	0.703	0.602	0.593	0.051
	CTA1	-0.008	-0.076	0.137	0.002	0.079	0.042	0.053	0.046	-0.041	-0.056	-0.061	-0.07	0.009	0.129	-0.022	0.034	0.131	0.133	0.263	0.252	-0.084	-0.064	-0.044	-0.296	-0.255	-0.277	0.014	0.069	-0.093	0.159	-0.012	0.001	-0.191	-0.217	-0.152	0.022	0.057	0.09	0.227	0.031	-0.091	0.093	0.101	0.076	0.095	0.071	-0.059	-0.038
		0.956	0.591	0.329	0.99	0.574	0.766	0.707	0.743	0.77	0.688	0.667	0.619	0.949	0.358	0.875	0.808	0.35	0.342	0.057	0.069	0.551	0.65	0.756	0.031	0.066	0.045	0.92	0.623	0.509	0.256	0.933	0.992	0.171	0.119	0.278	0.873	0.685	0.534	0.103	0.825	0.518	0.506	0.473	0.587	0.5	0.615	0.675	0.836
	CTA2	0.018	-0.122	0.099	-0.071	0.024	0.007	0.024	0.033	0.02	0.049	0.047	-0.079	0.006	0.182	-0.031	0.036	0.171	0.073	0.193	0.17	-0.058	0.013	0.069	-0.186	-0.209	-0.242	0.008	0.018	-0.151	0.024	-0.132	-0.064	-0.141	-0.166	-0.08	0.068	0.03	0.1	0.268	0.05	-0.066	0.108	0.17	0.153	0.168	0.139	-0.082	-0.177
		0.898	0.384	0.48	0.613	0.863	0.961	0.865	0.812	0.889	0.726	0.74	0.574	0.964	0.193	0.825	0.796	0.22	0.603	0.166	0.224	0.678	0.925	0.621	0.183	0.134	0.081	0.952	0.898	0.282	0.863	0.348	0.649	0.313	0.234	0.568	0.627	0.833	0.488	0.052	0.722	0.637	0.442	0.223	0.273	0.23	0.321	0.558	0.331
	DCTA	0.343	0.269	0.063	0.008	-0.045	-0.098	-0.147	-0.107	0.184	0.209	0.118	-0.152	-0.113	0.138	-0.258	-0.19	0.232	0.371	0.127	0.241	0.107	0.059	0.078	0.107	0.011	0.015	0.422	0.185	0.233	0.041	0.142	0.172	-0.208	-0.131	-0.211	0.123	-0.11	0.213	0.066	-0.074	-0.086	-0.061	-0.092	-0.053	-0.081	-0.074	0.109	0.36
		0.012	0.051	0.654	0.957	0.747	0.487	0.293	0.445	0.188	0.134	0.399	0.276	0.42	0.325	0.062	0.174	0.094	0.006	0.364	0.082	0.444	0.675	0.581	0.445	0.94	0.916	0.002	0.185	0.094	0.772	0.309	0.217	0.135	0.351	0.13	0.379	0.434	0.138	0.641	0.601	0.54	0.667	0.513	0.706	0.563	0.597	0.439	0.043
	mDCTA	0.344	0.355	0.223	0.157	0.118	0.096	0.017	0.006	0.221	0.254	0.144	0.09	0.159	0.209	-0.137	-0.018	0.318	0.395	0.174	0.281	0.227	0.24	0.156	0.024	-0.143	-0.042	0.396	0.056	0.176	-0.029	-0.009	0.047	-0.209	-0.015	-0.147	0.159	0.054	0.065	0.151	-0.135	-0.187	-0.096	-0.147	-0.108	-0.137	-0.128	0.118	0.326
		0.012	0.009	0.108	0.262	0.4	0.493	0.904	0.966	0.111	0.066	0.304	0.521	0.254	0.134	0.329	0.899	0.02	0.003	0.212	0.042	0.103	0.084	0.264	0.863	0.308	0.766	0.003	0.689	0.206	0.836	0.949	0.737	0.134	0.917	0.294	0.256	0.699	0.651	0.281	0.335	0.181	0.495	0.292	0.441	0.326	0.362	0.398	0.068
	CQA3	-0.069	0.063	0.118	0.07	0.041	-0.013	0.101	0.068	-0.285	-0.061	0.237	0.005	-0.019	-0.016	0.016	0.004	-0.032	-0.096	-0.247	-0.235	0.234	0.131	-0.017	0.239	0.168	0.12	0.003	-0.178	-0.14	0.065	0.167	0.235	0.117	0.263	0.265	-0.014	0.063	-0.02	-0.397	0.205	0.296	0.139	-0.052	-0.135	-0.078	-0.056	0.158	0.016
		0.625	0.652	0.401	0.616	0.772	0.925	0.47	0.626	0.039	0.662	0.088	0.974	0.895	0.911	0.909	0.977	0.821	0.493	0.075	0.09	0.091	0.349	0.906	0.085	0.228	0.392	0.983	0.202	0.318	0.646	0.233	0.09	0.403	0.057	0.055	0.922	0.654	0.891	0.003	0.14	0.031	0.319	0.714	0.336	0.578	0.688	0.259	0.931
	CQA2	-0.049	0.148	0.221	0.138	0.111	0.035	0.137	0.081	-0.282	-0.018	0.271	0.042	0.05	0.041	0.041	0.06	0.028	-0.018	-0.156	-0.175	0.2	0.068	-0.089	0.108	0.081	0.061	0.018	-0.144	-0.169	0.051	0.136	0.192	0.071	0.245	0.246	0.014	0.101	-0.077	-0.367	0.239	0.281	0.197	-0.128	-0.229	-0.162	-0.127	0.248	0.046
		0.727	0.291	0.112	0.323	0.429	0.806	0.329	0.565	0.041	0.897	0.049	0.768	0.723	0.769	0.773	0.671	0.84	0.901	0.264	0.209	0.152	0.626	0.524	0.441	0.563	0.666	0.9	0.304	0.226	0.719	0.333	0.168	0.612	0.077	0.076	0.923	0.47	0.593	0.007	0.084	0.042	0.158	0.359	0.099	0.248	0.364	0.073	0.803
	CQA1	0.156	0.072	0.316	0.215	0.163	0.044	0.092	0.06	-0.187	-0.012	0.164	0.062	0.105	0.181	-0.038	0.025	0.182	0.051	-0.047	-0.292	0.276	0.192	0.076	0.042	0.168	0.173	0.046	0.105	-0.156	0.237	0.074	0.12	0.086	0.228	0.314	0.08	0.09	-0.074	-0.098	0.076	0.092	0.061	-0.008	-0.058	-0.024	0.018	0.056	0.227
		0.264	0.609	0.021	0.122	0.244	0.754	0.514	0.671	0.18	0.933	0.24	0.657	0.455	0.196	0.789	0.857	0.193	0.715	0.737	0.034	0.045	0.169	0.587	0.767	0.23	0.215	0.744	0.456	0.265	0.088	0.6	0.392	0.542	0.101	0.022	0.567	0.523	0.609	0.483	0.588	0.511	0.665	0.953	0.678	0.865	0.897	0.689	0.212
	DCQA1	0.045	0.028	0.101	0.134	0.111	0.109	0.163	0.16	-0.093	-0.034	0.031	0.198	0.104	-0.187	0.15	0.076	-0.201	-0.262	-0.386	-0.442	0.015	-0.033	-0.074	0.284	0.344	0.332	-0.165	-0.157	-0.146	0.119	0.01	0.172	0.481	0.495	0.551	-0.203	0.15	0.021	-0.474	0.317	0.419	0.235	-0.036	-0.085	-0.052	-0.049	0.14	0.035
		0.748	0.843	0.472	0.34	0.43	0.438	0.244	0.253	0.507	0.807	0.826	0.155	0.459	0.18	0.283	0.587	0.149	0.058	0.004	0.001	0.916	0.816	0.598	0.039	0.012	0.015	0.238	0.261	0.296	0.395	0.946	0.218	0	0	0	0.145	0.284	0.883	0	0.021	0.002	0.09	0.796	0.545	0.711	0.726	0.317	0.849
	DCQA2	0.047	0.044	0.091	0.107	0.053	0.061	0.098	0.105	-0.124	-0.03	0.077	0.157	0.077	-0.142	0.076	0.005	-0.163	-0.219	-0.367	-0.399	0.009	-0.045	-0.084	0.312	0.375	0.35	-0.11	-0.099	-0.089	0.081	-0.02	0.183	0.46	0.45	0.481	-0.134	0.094	-0.02	-0.477	0.321	0.405	0.249	-0.118	-0.143	-0.127	-0.118	0.134	0.094
		0.74	0.754	0.518	0.447	0.707	0.665	0.487	0.456	0.375	0.83	0.584	0.261	0.585	0.311	0.588	0.97	0.244	0.115	0.007	0.003	0.95	0.75	0.549	0.023	0.006	0.01	0.431	0.481	0.528	0.565	0.884	0.19	0.001	0.001	0	0.34	0.503	0.889	0	0.019	0.003	0.072	0.401	0.308	0.364	0.4	0.34	0.609
	met1	-0.147	-0.363	-0.189	-0.125	-0.102	-0.09	-0.125	-0.084	-0.107	-0.092	-0.044	-0.114	-0.073	0.139	-0.15	-0.114	0.113	-0.213	-0.047	-0.046	0.17	0.09	0.023	-0.004	0.031	0.006	-0.22	-0.034	-0.058	-0.006	-0.052	0.051	0.135	-0.001	0.009	0.218	-0.113	0.223	0.145	-0.116	-0.067	-0.132	0.137	0.104	0.129	0.094	-0.237	-0.235
		0.295	0.007	0.176	0.373	0.465	0.52	0.373	0.55	0.444	0.511	0.753	0.414	0.602	0.322	0.283	0.417	0.419	0.126	0.739	0.743	0.222	0.52	0.868	0.979	0.825	0.965	0.114	0.81	0.68	0.968	0.713	0.716	0.336	0.995	0.948	0.117	0.422	0.12	0.301	0.409	0.632	0.347	0.33	0.458	0.359	0.503	0.087	0.195
	Q-3MG-7Gc	0.121	0.06	0	-0.037	-0.073	-0.071	-0.003	-0.017	-0.173	0.041	0.304	-0.065	-0.049	0.106	-0.035	-0.046	0.074	0.1	0.112	0.019	-0.029	-0.205	-0.234	0.072	-0.02	-0.087	0.179	0.086	-0.083	0.008	0.026	0.091	-0.14	-0.157	-0.04	-0.081	-0.028	-0.162	0.015	0.1	0.116	0.082	-0.049	-0.003	-0.036	0.005	0.226	0.46
		0.387	0.668	0.998	0.795	0.605	0.615	0.983	0.906	0.215	0.771	0.027	0.645	0.728	0.449	0.804	0.744	0.598	0.476	0.426	0.892	0.839	0.141	0.092	0.611	0.885	0.537	0.2	0.539	0.556	0.956	0.851	0.517	0.318	0.262	0.775	0.565	0.843	0.262	0.916	0.478	0.407	0.558	0.726	0.982	0.799	0.971	0.104	0.008
	Q-3MG-7G	-0.045	-0.139	-0.253	-0.326	-0.272	-0.245	-0.157	-0.125	-0.043	-0.095	0.007	-0.124	-0.21	-0.151	-0.051	-0.124	-0.082	-0.027	-0.161	-0.141	0.09	-0.126	-0.048	-0.054	-0.022	-0.083	-0.059	-0.297	-0.26	-0.027	-0.119	-0.062	-0.098	-0.123	-0.028	-0.235	-0.189	-0.208	-0.002	0.196	0.268	0.14	0.127	0.174	0.144	0.153	0.112	0.206
		0.747	0.321	0.068	0.017	0.049	0.076	0.26	0.372	0.76	0.499	0.963	0.375	0.132	0.28	0.719	0.376	0.559	0.847	0.248	0.315	0.521	0.369	0.73	0.703	0.876	0.554	0.676	0.031	0.06	0.848	0.398	0.659	0.486	0.38	0.842	0.091	0.176	0.147	0.99	0.16	0.052	0.316	0.364	0.214	0.305	0.274	0.424	0.259
	CMA	-0.237	0.01	0.056	0.123	0.115	0.115	0.165	0.15	-0.347	-0.237	0.077	0.127	0.063	-0.118	0.15	0.105	-0.139	-0.234	-0.306	-0.255	0.069	-0.058	-0.183	0.09	0.08	0.096	-0.216	-0.33	-0.162	0.079	0.139	0.098	0.266	0.369	0.308	-0.121	0.145	0.012	-0.314	0.146	0.22	0.094	-0.203	-0.264	-0.225	-0.213	0.32	0.01
		0.088	0.941	0.693	0.379	0.411	0.413	0.238	0.282	0.011	0.087	0.582	0.364	0.655	0.401	0.285	0.454	0.321	0.092	0.026	0.066	0.625	0.682	0.19	0.52	0.567	0.495	0.12	0.016	0.247	0.572	0.321	0.487	0.054	0.006	0.025	0.386	0.299	0.935	0.022	0.297	0.114	0.502	0.144	0.056	0.105	0.125	0.019	0.958
	5CoQA1	-0.08	-0.06	0.013	-0.046	-0.07	-0.144	-0.006	-0.066	-0.466	-0.105	0.427	-0.185	-0.118	0.224	-0.114	-0.078	0.13	0.005	-0.112	-0.161	0.258	0.148	0.116	0.344	0.208	0.094	0.189	0.037	-0.079	0.026	0.19	0.18	-0.071	0.018	0.079	0.057	-0.067	0.04	-0.218	0.131	0.165	0.102	-0.085	-0.042	-0.073	-0.059	0.139	0.187
		0.571	0.669	0.926	0.743	0.62	0.304	0.966	0.637	0	0.453	0.001	0.184	0.399	0.107	0.417	0.581	0.354	0.973	0.423	0.25	0.062	0.29	0.406	0.012	0.135	0.502	0.176	0.791	0.573	0.853	0.173	0.198	0.615	0.897	0.572	0.685	0.635	0.784	0.118	0.349	0.238	0.467	0.544	0.767	0.603	0.677	0.32	0.304
	met2	-0.091	-0.22	-0.124	-0.073	-0.062	-0.003	0.044	0.096	-0.177	-0.255	-0.199	0.029	-0.095	-0.341	0.159	0.035	-0.337	-0.226	-0.195	-0.067	-0.02	-0.026	-0.117	0.084	0.127	-0.001	-0.208	-0.187	-0.057	0.198	0.03	0.029	0.102	0.09	0.076	-0.26	0.037	-0.022	-0.128	0.379	0.36	0.357	0.065	0.171	0.099	0.063	-0.088	0.14
		0.518	0.113	0.374	0.605	0.657	0.982	0.757	0.495	0.205	0.066	0.152	0.838	0.497	0.012	0.255	0.803	0.014	0.104	0.163	0.632	0.889	0.856	0.405	0.549	0.365	0.996	0.136	0.18	0.683	0.155	0.833	0.837	0.465	0.52	0.59	0.06	0.794	0.878	0.362	0.005	0.008	0.009	0.643	0.221	0.481	0.656	0.532	0.446
	L-7G	0.069	0.099	0.125	0.001	0.089	-0.051	-0.007	-0.043	-0.263	-0.168	0.05	-0.086	-0.082	-0.016	-0.056	-0.041	0.011	0.113	0.194	0.076	-0.099	-0.141	-0.117	-0.084	-0.158	-0.184	0.105	-0.047	-0.158	0.282	0.213	0.105	-0.153	-0.099	-0.073	-0.255	-0.022	-0.074	0.102	0.106	0.064	0.12	-0.044	-0.001	-0.031	0.004	0.292	-0.368
		0.626	0.479	0.372	0.993	0.525	0.715	0.963	0.76	0.057	0.229	0.723	0.54	0.559	0.909	0.691	0.772	0.936	0.42	0.165	0.588	0.481	0.315	0.404	0.55	0.258	0.188	0.452	0.74	0.258	0.041	0.126	0.456	0.272	0.48	0.601	0.065	0.874	0.609	0.469	0.45	0.651	0.394	0.757	0.997	0.826	0.975	0.034	0.038
	L-7Gc	0.209	0.26	0.095	0.038	-0.004	-0.071	-0.091	-0.1	-0.024	0.088	0.137	-0.137	-0.085	0.134	-0.192	-0.156	0.154	0.364	0.256	0.272	0.004	0.1	-0.013	0.119	-0.035	-0.056	0.449	0.276	0.204	0.051	0.115	0.179	-0.348	-0.217	-0.285	0.055	-0.078	0.025	0.051	-0.081	-0.142	-0.042	-0.052	-0.03	-0.046	0.016	0.215	0.236
		0.133	0.06	0.5	0.787	0.977	0.613	0.519	0.477	0.863	0.53	0.329	0.329	0.544	0.338	0.169	0.265	0.271	0.007	0.064	0.049	0.975	0.476	0.928	0.395	0.805	0.691	0.001	0.045	0.144	0.718	0.411	0.2	0.011	0.119	0.039	0.694	0.578	0.861	0.718	0.563	0.31	0.765	0.71	0.832	0.743	0.911	0.122	0.193
	Q-3G	0.218	0.105	-0.001	-0.072	-0.107	-0.122	-0.055	-0.069	-0.087	0.133	0.302	-0.162	-0.119	0.142	-0.149	-0.12	0.175	0.28	0.266	0.196	0.077	-0.112	-0.211	0.046	-0.094	-0.142	0.333	0.206	0.054	0.003	0.124	0.162	-0.289	-0.316	-0.204	0.026	-0.079	-0.044	0.078	-0.052	-0.071	-0.038	-0.052	-0.031	-0.046	0.001	0.121	0.535
		0.113	0.452	0.992	0.603	0.441	0.379	0.693	0.621	0.529	0.337	0.026	0.241	0.39	0.306	0.281	0.389	0.206	0.04	0.052	0.154	0.58	0.419	0.126	0.743	0.5	0.306	0.014	0.136	0.697	0.984	0.371	0.242	0.034	0.02	0.14	0.854	0.571	0.757	0.575	0.709	0.61	0.788	0.709	0.826	0.74	0.992	0.382	0.001
	Q-3Gc	0.161	0.22	0.152	0.061	0.003	-0.148	-0.143	-0.12	-0.227	0.027	0.23	-0.198	-0.112	0.193	-0.272	-0.195	0.2	0.185	0.128	0.039	0.007	-0.039	0.022	0.22	0.198	0.186	0.355	0.314	0.251	0.109	0.324	0.248	-0.2	-0.11	-0.118	-0.075	-0.121	0.042	-0.037	0.051	0.041	0.052	-0.273	-0.211	-0.258	-0.22	0.325	0.245
		0.245	0.11	0.273	0.661	0.984	0.284	0.303	0.388	0.099	0.847	0.095	0.151	0.421	0.161	0.047	0.158	0.147	0.18	0.357	0.778	0.961	0.778	0.876	0.111	0.151	0.178	0.008	0.021	0.067	0.434	0.017	0.071	0.147	0.429	0.395	0.59	0.385	0.77	0.793	0.713	0.766	0.709	0.046	0.126	0.06	0.111	0.016	0.17
	Q-3MG	0.214	0.164	-0.062	-0.232	-0.285	-0.36	-0.284	-0.267	0.017	0.174	0.255	-0.245	-0.24	0.079	-0.257	-0.257	0.116	0.211	0.018	-0.031	0.166	-0.045	-0.014	0.173	0.142	0.107	0.374	0.173	0.101	-0.059	0.072	0.037	-0.318	-0.292	-0.212	-0.101	-0.299	-0.232	0.057	0.082	0.014	0.111	0.04	0.126	0.067	0.119	0.118	0.26
		0.12	0.235	0.658	0.092	0.036	0.007	0.037	0.051	0.902	0.207	0.063	0.074	0.08	0.568	0.06	0.061	0.405	0.126	0.896	0.826	0.229	0.747	0.92	0.211	0.304	0.442	0.005	0.212	0.465	0.672	0.607	0.791	0.019	0.032	0.124	0.467	0.028	0.101	0.681	0.557	0.919	0.425	0.773	0.364	0.628	0.391	0.394	0.145
	K-3G	0.12	0.113	0.054	-0.061	-0.008	-0.106	-0.07	-0.064	-0.09	0.054	0.273	-0.151	-0.092	0.205	-0.152	-0.125	0.2	0.379	0.411	0.31	-0.033	-0.162	-0.027	-0.078	-0.218	-0.301	0.355	0.215	-0.052	-0.068	0.025	0.094	-0.353	-0.37	-0.318	0.021	-0.073	0.006	0.238	-0.13	-0.223	-0.07	0.114	0.17	0.133	0.169	0.21	0.255
		0.387	0.416	0.699	0.659	0.956	0.444	0.614	0.644	0.515	0.697	0.045	0.276	0.508	0.136	0.272	0.369	0.146	0.005	0.002	0.023	0.811	0.242	0.845	0.576	0.114	0.027	0.009	0.118	0.708	0.626	0.86	0.498	0.009	0.006	0.019	0.882	0.6	0.969	0.083	0.348	0.105	0.617	0.412	0.219	0.337	0.221	0.127	0.153
	K-3MG	0.399	0.317	0.129	-0.025	-0.087	-0.185	-0.226	-0.19	0.212	0.306	0.223	-0.183	-0.12	0.236	-0.307	-0.263	0.257	0.477	0.319	0.263	0.098	0.033	0.144	0.106	-0.027	-0.039	0.588	0.425	0.236	-0.073	0.1	0.127	-0.375	-0.332	-0.342	0.085	-0.185	-0.135	0.254	-0.209	-0.288	-0.148	0.115	0.175	0.135	0.193	-0.047	0.32
		0.003	0.02	0.352	0.859	0.53	0.18	0.101	0.169	0.124	0.024	0.105	0.186	0.389	0.085	0.024	0.055	0.061	0	0.019	0.054	0.481	0.814	0.3	0.444	0.847	0.778	0	0.001	0.086	0.599	0.471	0.359	0.005	0.014	0.011	0.539	0.18	0.346	0.064	0.13	0.035	0.284	0.408	0.204	0.329	0.161	0.737	0.07
	SL	-0.237	-0.075	-0.004	-0.016	0.005	0.007	0.067	0.028	-0.316	-0.185	0.065	-0.001	0.029	0.002	0.1	0.139	0.013	-0.062	-0.001	-0.023	0.119	0.174	0.061	0.021	0.041	-0.057	-0.06	0.123	-0.065	-0.008	-0.013	-0.134	-0.112	-0.057	-0.032	0.091	0.033	0.001	-0.112	0.084	-0.15	0.216	-0.083	-0.097	-0.088	-0.091	0.045	0.002
		0.114	0.62	0.981	0.916	0.973	0.964	0.656	0.852	0.032	0.219	0.666	0.995	0.85	0.99	0.51	0.355	0.929	0.682	0.996	0.879	0.43	0.248	0.685	0.889	0.785	0.705	0.691	0.415	0.668	0.958	0.932	0.375	0.457	0.707	0.834	0.549	0.825	0.993	0.46	0.578	0.32	0.15	0.581	0.515	0.555	0.545	0.766	0.99
		Correlation of mean trait values measured in both the field and glasshouse trials. *** P < 0.001; ** P < 0.01 level and * P < 0.05 level.
[truncated: 46 more columns]
