# Supplementary material for: Elucidating the genetic basis of antioxidant status in lettuce (Lactuca sativa)
Source: Hortic Res. 2015 Nov 25;2:15055–. doi: 10.1038/hortres.2015.55 (PMC4660231; doi:10.1038/hortres.2015.55)
Supplement: Supplementary Table S5 [file hortres201555-s9.xlsx]

## Sheet: Sheet1
Table S5 QTL summary
		Glasshouse Trial						Field Trial
Trait	LG1	QTL ID	LOD2	Variance3 (%)	Additive4	Position (cM)	Marker ID	QTL ID	LOD	Variance (%)	Additive	Position (cM)	Marker ID
AO	3	qAOX3.10	8.74824	30.1587	-0.0938242	90.45	BYFS_0
	4	qAOX4.8	3.88429	12.7279	-0.049018	169.05	AYHC_0
	7	qAOX7.2	3.29751	9.2467	0.0473539	126.37	BLHX_2
	9	qAOX9.7	5.20194	16.1586	-0.0627287	115.49	BJBR_0
Total chlorophyll	3	qCHL3.11	7.27625	25.0427	10.2809	90.45	BYFS_0
	7	qCHL7.3	5.22922	16.4429	-7.25356	127.37	BLHX_2
	9	qCHL9.2	5.00882	15.2929	7.3275	24.33	AZLC_0
Total carotenoids	3	qCAR3.12	3.73334	12.6686	1.10422	90.45	BYFS_0
	7	qCAR7.4	5.18414	18.9749	-1.20552	126.37	BLHX_2
Total phenolics	4							qPH4.2	5.70578	32.9249	-10.8514	31.05	BQGQ_0
	8	qPH8.3	6.95856	36.3549	-9.42238	67.12	ASQF_0
CTA1	1	qCTA1.6	5.73524	19.0624	-2.16345	81.24	BAXG_0
	5	qCTA5.4	6.03759	18.9615	-2.1397	43.17	BWQW_0	qCTA5.3	3.21803	16.5565	-2.28592	33.56	CALP_0
	6	qCTA6.5	7.40137	30.4489	-2.60172	94.51	BBRC_0	qCTA6.4	3.50293	19.1194	-2.99499	73.94	AFGO_0
CTA2	1	qCTA1.4	6.36965	19.5655	-24.3309	77.5	AUDJ_0
	5	qCTA5.6	6.7737	20.0375	-27.5778	47.45	CACQ_0
	6	qCTA6.6	4.79794	12.8292	-26.3031	94.51	BBRC_0
DCTA	4	qDTA4.5	8.24723	47.8934	-162.96	66.01	ANOY_0
	4	qDTA4.6	4.20392	17.3191	95.0389	145.97	AXBP_0
	4	qDTA4.7	3.94535	15.9262	-114.29	164.75	BJPA_0
	6							qDTA6.9	4.16225	16.5456	-96.6747	117.89	BFHM_1
mDCTA	1	qMDA1.7	4.56107	14.5922	-30.8359	81.24	BAXG_0
	2	qMDA2.5	9.30918	36.7817	47.7033	96.16	ANIB_0
	3	qMDA3.15	4.1788	15.4297	39.3573	130.14	BRVA_0
	4	qMDA4.4	5.46101	19.6046	-32.9663	56.59	ANEH_0
	9							qMDA9.3	5.13299	23.6489	-40.4371	76.43	AFES_0
CMA	1	qCMA1.8	4.4515	12.4207	5.22094	114.37	BFPM_0
	3	qCMA3.14	7.03582	24.4724	-18.996	122.13	AIID_0
	4							qCMA4.15	5.01662	19.1876	-7.29446	232.23	AADB_0
	5							qCMA5.2	3.91181	13.7841	6.42926	29.81	BTNJ_0
	6							qCMA6.15	4.53065	16.6706	6.95543	138.61	BHPB_0
	8	qCMA8.7	4.23414	11.6206	5.26945	185.17	AZQR_0
CQA1	3	qCQA3.5	3.76063	17.8853	-27.4278	60.78	BRNV_0
	6	qCQA6.10	4.81437	24.9661	31.6407	121.43	AGAL_0
CQA2	4							qCQA4.10	3.5393	13.3547	-36.3055	218.94	BDZD_0
	6	qCQA6.12	6.61052	26.8029	9.93942	123.65	BHAX_0
	7							qCQA7.1	4.33189	15.8221	-39.5594	119.43	BIJT_0
	9	qCQA9.1	8.69378	42.3687	16.4871	13.31	BGQX_0
CQA3	2	qCQA2.1	3.44146	13.6097	-0.318063	24.11	AUNV_0
	4							qCQA4.11	4.20245	17.3525	-9.45504	218.94	BDZD_0
	6	qCQA6.8	5.43921	24.8198	0.39504	114.76	BLCL_0
DCQA	4							qDQA4.12	8.58017	33.1581	-10.0351	222.23	BJJW_0
	5	qDQA5.7	4.46628	19.4743	-3.37771	44.97	AYNY_0
	8	qDQA8.9	6.74107	37.8293	4.67868	192.73	BCKQ_0
3.5-DCQA	2	qDA2.4	6.04789	23.9763	25.7425	90.32	AXNC_0
	3	qDA3.4	5.1614	18.4857	-23.9102	52.22	AYIC_0
	4							qDA4.13	8.20425	24.2917	-60.1295	221.23	BJJW_0
	5	qDA5.5	7.34502	31.7301	31.8528	44.97	AYNY_0
5-CoQA2	2	qCOQ2.2	3.70178	11.3675	-1.76666	37.27	ANAQ_0
	3	qCOQ3.6	6.36738	25.1218	-2.67788	76.46	BHEW_0
	4	qCOQ4.3	3.7432	11.5481	-1.71807	38.65	BKIS_0
	6	qCOQ6.3	5.71791	20.1905	-2.31429	53.69	ASEI_0
Q-3G	1							qQG1.1	3.9088	12.0017	6.22018	9.34	ASCC_0
	3	qQG3.13	3.48101	16.5013	-9.31099	101.02	BWTL_0	qQG3.3	6.47779	22.4888	8.45312	41.2	BVZI_0
	5	qQG5.1	3.71979	18.7093	6.17813	28.64	AKSH_0	qQG5.10	5.19379	17.2535	7.69914	225.3	AVYO_0
	8							qQG8.6	3.4237	10.289	-6.60843	163.34	BTHF_0
Q-3Gc	2	qQGC2.3	5.0813	25.8696	53.5052	91.32	AXNC_0
	3							qQGC3.1	3.85002	15.0095	52.7492	24.82	BLLJ_0
	4	qQGC4.12	6.86439	31.9854	67.5499	226.93	AFSM_0
	8							qQGC8.1	4.43031	26.8149	-68.7512	27.42	ANVY_0
Q-3MG	1							qQMG1.3	4.27588	15.2432	-46.4719	50.01	BOCX_0
	3	qQGG3.2	4.11942	17.7614	-74.4155	38.28	BWQG_0	qQMG3.2	5.5494	24.1502	59.1307	38.28	BWQG_0
	5							qQMG5.8	5.17685	21.3654	56.9848	122.68	AXKC_0
	9	qQMG9.2	3.39478	32.9388	91.8257	50.07	AGCM_0	qQMG9.4	4.22031	16.756	-47.2965	110.94	AAZK_2
Q-3MG-7G	3							qQGG3.17	3.58386	9.71777	-7.81854	163.22	BWXM_1
	6							qQGG6.13	5.59131	17.4876	11.724	126.53	AZTG_0
	8	qQGG8.4	4.06942	21.4251	-17.9228	93.9	BMLU_0	qQGG8.2	7.74848	30.0144	-14.1687	27.42	ANVY_0
	9	qQGG9.7	3.71031	14.8358	-15.6193	124.23	BTDC_0
Q-3MG-7Gc	5							qQMC5.12	4.33197	16.9085	-12.6911	231.08	AUDR_0
	6							qQMC6.2	3.48125	12.6905	14.285	21.42	AYOB_0
	8							qQMC58.5	4.83082	19.6138	-13.8932	148.96	BFBT_0
L-7G	1							qLG1.2	5.00177	21.1212	4.43826	23.83	BGQU_0
	2	qLG2.8	6.95265	31.7105	-4.00007	129.97	BBKH_0	qLG2.9	6.19434	28.2888	-5.11241	147.93	AONU_0
L-7Gc	4	qLGC4.1	8.3361	40.319	10.0318	1.3	BHRL_2
	5							qLGC5.11	5.5758	25.2267	5.74739	225.3	AVYO_0
	6	qLGC6.11	6.22956	23.8859	7.29442	121.43	AGAL_0
K-3Gc	3	qKG3.7	6.40207	47.5037	-0.857307	83.51	BLJX_0
	6							qKG6.1	5.59384	19.4035	-0.666727	2.01	BIFQ_0
K-3MG	1							qKMG1.5	6.77116	21.3241	-3.83955	82.24	BAXG_0
	3							qKMG3.8	6.45815	19.4129	-3.84262	85.05	BHUW_0
	4	qKMG4.9	3.89479	21.9576	-3.49044	172.05	BCMA_0
	6							qKMG6.7	3.76985	10.6746	-2.87022	108.51	BNNW_0
	8							qKMG8.8	5.22655	14.8679	-3.1769	187.63	BWYM_0
331	3							qMET3.16	3.58634	16.9385	-16.9109	142.02	ATNZ_0
		1 LG. Linkage group on which QTL was detected
		2 LOD. Logarithm of odds score. 1 LOD = 0.217 LR
		3 Variance. Percentage of phenotypic variance explained by the QTL
		4 Additive. The additive effect is the effect of substituting a L.serriola allele for a L.sativa allele. Positive values indicate that L.sativa increases the trait value and negative values indicate that L.serriola increases trait values. Position of the QTL peak given in centimorgans (cM) and marker closest to QTL stated.
